# Supplementary material for: The leaf transcriptome of fennel (Foeniculum vulgare Mill.) enables characterization of the t-anethole pathway and the discovery of microsatellites and single-nucleotide variants
Source: Sci Rep. 2018 Jul 11;8:10459. doi: 10.1038/s41598-018-28775-2 (PMC6041299; doi:10.1038/s41598-018-28775-2)
Supplement: Supplementary file 1 — Supplementary Table 1 [file 41598_2018_28775_MOESM1_ESM.xlsx]

## Sheet: sample_list
The leaf transcriptome of fennel (Foeniculum vulgare Mill.) enables the characterization of the t-anethole pathway and the discovery of microsatellites and single-nucleotide variants
Fabio Palumbo, Alessandro Vannozzi, Nicola Vitulo, Margherita Lucchin, Gianni Barcaccia
Line-replicate	observed homozygosity
OL2-1	0.9				samples used for NGS analysis
OL2-2	0.93
OL2-3	0.77
OL2-4	0.86
OL2-5	0.89
OL2-6	0.89
OL2-7	0.91
OL2-8	0.9
OL2-9	0.6364
OL2-10	0.85
OL2-11	0.84
OL2-12	0.75
OL2-13	0.82
OL2-14	0.8889
OL2-15	0.56
OL2-16	0.88
OL23-1	0.77
OL23-2	0.76
OL23-3	0.88
OL23-4	0.89
OL23-5	0.63
OL23-6	0.65
OL23-7	0.91
OL23-8	0.82
OL23-9	0.77
OL23-10	0.77
OL23-11	0.69
OL23-12	0.69
OL23-13	0.82
OL164-1	0.91
OL164-2	0.9
OL164-3	0.5455
OL164-4	0.7
OL164-5	0.8
OL164-6	0.8182
OL164-7	0.5
OL164-8	0.79
OL164-9	0.5
OL164-10	0.3333
OL15-1	0.7273
OL15-2	0.8
OL15-3	0.6364
OL9-1	0.9
OL9-2	0.91
OL9-3	0.78
OL9-4	0.7273
OL9-5	0.7
OL9-6	0.9091
OL9-7	0.2
OL9-8	0.5455
OL9-9	0.6364
OL9-10	0.7273
OL9-11	0.8
OL163-1	0.8182
OL163-2	0.5455
OL163-3	0.5
OL163-4	0.4444
OL163-5	0.6364
OL163-6	0.7273
OL1-1	0.92
OL1-2	0.9091
OL1-3	0.9
OL1-4	0.6
OL1-5	0.5455
OL1-6	0.66
OL1-7	0.5455
OL1-8	0.6667
OL1-9	0.7273
OL1-10	0.5455
OL1-11	0.8
OL3-1	0.3
OL3-2	0.6
OL3-3	0.8182
OL3-4	0.7273
OL3-5	0.8182
OL3-6	0.4545
OL3-7	0.8
OL3-8	0.625
OL3-9	0.5
OL3-10	0.6
OL3-11	0.7273
OL5-1	0.5455
OL5-2	0.5455
OL5-3	0.5455
OL5-4	0.7273
OL5-5	0.9091
OL5-6	0.4545
OL5-7	0.8182
OL5-8	0.8182
OL6-1	0.5556
OL6-2	0.78
OL6-3	0.7273
OL6-4	0.65
OL6-5	0.8182
OL6-6	0.9091
