# Supplementary material for: The leaf transcriptome of fennel (Foeniculum vulgare Mill.) enables characterization of the t-anethole pathway and the discovery of microsatellites and single-nucleotide variants
Source: Sci Rep. 2018 Jul 11;8:10459. doi: 10.1038/s41598-018-28775-2 (PMC6041299; doi:10.1038/s41598-018-28775-2)
Supplement: Supplementary file 2 — Supplementary Table 2 [file 41598_2018_28775_MOESM2_ESM.xlsx]

## Sheet: Raw data statistics
The leaf transcriptome of fennel (Foeniculum vulgare Mill.) enables the characterization of the t-anethole pathway and the discovery of microsatellites and single-nucleotide variants
Fabio Palumbo, Alessandro Vannozzi, Nicola Vitulo, Margherita Lucchin, Gianni Barcaccia
	Sample ID	Total base pairs (Mbp)	Total reads	GC (%)	AT (%)	Q20 (%)	Q30 (%)
WGS	OL2-1	72911	486073396	34.92	65.08	94.99	89.41
	Sample ID	Total base pairs (Mbp)	Total reads	GC (%)	AT (%)	Q20 (%)	Q30 (%)
RNAseq	OL1-1	4974	49252616	43.71	56.29	96.63	91.58
	OL1-2	5971	59125566	43.91	56.09	96.98	91.87
	OL2-1	4964	49154274	43.78	56.22	96.82	91.74
	OL2-2	6067	60070910	43.77	56.23	96.65	91.41
	OL9-1	5658	56029010	44.14	55.86	96.67	91.5
	OL9-2	4571	45261542	43.72	56.28	96.93	91.8
	OL164-1	4563	45180858	44.9	55.1	96.4	91.17
	OL164-2	4421	43776024	44.33	55.67	96.76	91.54
