# Supplementary material for: The leaf transcriptome of fennel (Foeniculum vulgare Mill.) enables characterization of the t-anethole pathway and the discovery of microsatellites and single-nucleotide variants
Source: Sci Rep. 2018 Jul 11;8:10459. doi: 10.1038/s41598-018-28775-2 (PMC6041299; doi:10.1038/s41598-018-28775-2)
Supplement: Supplementary file 3 — Supplementary Table 3 [file 41598_2018_28775_MOESM3_ESM.xlsx]

## Sheet: Genomescope
The leaf transcriptome of fennel (Foeniculum vulgare Mill.) enables the characterization of the t-anethole pathway and the discovery of microsatellites and single-nucleotide variants
Fabio Palumbo, Alessandro Vannozzi, Nicola Vitulo, Margherita Lucchin, Gianni Barcaccia
Property	min	max
Heterozygosity	0.267355%	0.290065%
Genome Haploid Length	947354777	948763964
Genome Repeat Length	493896923	494631593	52.1343	52.1343
Genome Unique Length	453457854	454132371	47.8657	47.8657
Model Fit	90	99
Read Error Rate	0.23	0.23
