# Supplementary material for: The leaf transcriptome of fennel (Foeniculum vulgare Mill.) enables characterization of the t-anethole pathway and the discovery of microsatellites and single-nucleotide variants
Source: Sci Rep. 2018 Jul 11;8:10459. doi: 10.1038/s41598-018-28775-2 (PMC6041299; doi:10.1038/s41598-018-28775-2)
Supplement: Supplementary file 4 — Supplementary Table 4 [file 41598_2018_28775_MOESM4_ESM.xlsx]

## Sheet: BUSCO analysis
The leaf transcriptome of fennel (Foeniculum vulgare Mill.) enables the characterization of the t-anethole pathway and the discovery of microsatellites and single-nucleotide variants
Fabio Palumbo, Alessandro Vannozzi, Nicola Vitulo, Margherita Lucchin, Gianni Barcaccia
BUSCO genes	Genome	Genome	Transcriptome	Transcriptome
Total found (Complete + Framented)	1159	80.4861	1352	93.8889
Complete BUSCOs	1063	73.8194	1283	89.0972
Complete and single-copy BUSCOs	985	68.4028	999	69.375
Complete and duplicated BUSCOs	78	5.41667	284	19.7222
Fragmented BUSCOs	96	6.66667	69	4.79167
Missing BUSCOs	281	19.5139	88	6.11111
Total BUSCO groups searched	1440		1440
