# Supplementary material for: The leaf transcriptome of fennel (Foeniculum vulgare Mill.) enables characterization of the t-anethole pathway and the discovery of microsatellites and single-nucleotide variants
Source: Sci Rep. 2018 Jul 11;8:10459. doi: 10.1038/s41598-018-28775-2 (PMC6041299; doi:10.1038/s41598-018-28775-2)
Supplement: Supplementary file 5 — Supplementary Table 5 [file 41598_2018_28775_MOESM5_ESM.xlsx]

## Sheet: RepeatExplorer Summary
The leaf transcriptome of fennel (Foeniculum vulgare Mill.) enables the characterization of the t-anethole pathway and the discovery of microsatellites and single-nucleotide variants
Fabio Palumbo, Alessandro Vannozzi, Nicola Vitulo, Margherita Lucchin, Gianni Barcaccia
Repeat type	Genome_proportion	Nsupercluster	Ncluster	Nreads
Unclassified_repeat	1.73	1	4	15269
|--rDNA	0	0	0	0
| |--45S_rDNA	0.82	1	3	7294
| | |--18S_rDNA	0	0	0	0
| | |--25S_rDNA	0	0	0	0
| | '--5.8S_rDNA	0	0	0	0
| '--5S_rDNA	0.08	1	1	686
|--satellite	3.93	9	9	34715
'--mobile_element	0	0	0	0
|--Class_I	0.27	1	2	2370
| |--SINE	0	0	0	0
| |--LTR	0	0	0	0
| | |--Ty1_copia	0	0	0	0
| | | |--Ale	0.08	1	1	707
| | | |--Alesia	0	0	0	0
| | | |--Angela	1.63	2	5	14450
| | | |--Bianca	0.04	2	2	310
| | | |--Bryco	0	0	0	0
| | | |--Gymco-I	0	0	0	0
| | | |--Gymco-II	0	0	0	0
| | | |--Ikeros	0	0	0	0
| | | |--Ivana	0.02	2	2	213
| | | |--Osser	0	0	0	0
| | | |--SIRE	17.95	10	50	158751
| | | |--TAR	0.38	2	2	3361
| | | |--Tork	0.21	2	2	1897
| | | '--Ty1-outgroup	0	0	0	0
| | '--Ty3_gypsy	0	0	0	0
| | |--non-chromovirus	0	0	0	0
| | | |--nonchromo-outgroup	0	0	0	0
| | | |--Phygy	0	0	0	0
| | | |--Selgy	0	0	0	0
| | | '--OTA	0	0	0	0
| | | |--Athila	2.87	4	10	25376
| | | '--Ogre_Tat	0	0	0	0
| | | |--TatI	0	0	0	0
| | | |--TatII	0	0	0	0
| | | |--TatIII	0	0	0	0
| | | |--TatIV_Ogre	0	0	0	0
| | | '--TatV	2.01	11	13	17750
| | '--chromovirus	0	0	0	0
| | |--Chlamyvir	0	0	0	0
| | |--Tcn1	0	0	0	0
| | |--CRM	0	0	0	0
| | |--Galadriel	0	0	0	0
| | |--Tekay	11.03	8	27	97576
| | |--Reina	0	0	0	0
| | |--chromo-outgroup	0	0	0	0
| | '--chromo-unclass	0	0	0	0
| |--pararetrovirus	0.09	1	1	819
| |--DIRS	0	0	0	0
| |--Penelope	0	0	0	0
| '--LINE	0	0	0	0
'--Class_II	0	0	0	0
|--Subclass_1	0	0	0	0
| '--TIR	0	0	0	0
| |--MITE	0	0	0	0
| |--EnSpm_CACTA	0.04	2	2	397
| |--hAT	0	0	0	0
| |--Kolobok	0	0	0	0
| |--Merlin	0	0	0	0
| |--MuDR_Mutator	0.05	3	3	438
| |--Novosib	0	0	0	0
| |--P	0	0	0	0
| |--PIF_Harbinger	0	0	0	0
| |--PiggyBac	0	0	0	0
| |--Sola1	0	0	0	0
| |--Sola2	0	0	0	0
| '--Tc1_Mariner	0	0	0	0
'--Subclass_2	0	0	0	0
'--Helitron	0	0	0	0
			139	382379
						458368	51.8344
	Genome_proportion[%]	Nsuperclusters	Nclusters	Nreads
------------------------------------------------	----------------------	----------------	-----------	-------
organelle	0	0	0	0
|--plastid	2.77	11	15	24506
'--mitochondria	0	0	0	0
	Genome_proportion[%]	Nsuperclusters	Nclusters	Nreads
------------------------------------------------	----------------------	----------------	-----------	-------
Unclassifed	8.59	153	157	75989
	Genome_proportion[%]	Nsuperclusters	Nclusters	Nreads
------------------------------------------------	----------------------	----------------	-----------	-------
contamination	0	0	0	0
