# Supplementary material for: The leaf transcriptome of fennel (Foeniculum vulgare Mill.) enables characterization of the t-anethole pathway and the discovery of microsatellites and single-nucleotide variants
Source: Sci Rep. 2018 Jul 11;8:10459. doi: 10.1038/s41598-018-28775-2 (PMC6041299; doi:10.1038/s41598-018-28775-2)
Supplement: Supplementary file 6 — Supplementary Table 6 [file 41598_2018_28775_MOESM6_ESM.xlsx]

## Sheet: SSR_list
The leaf transcriptome of fennel (Foeniculum vulgare Mill.) enables the characterization of the t-anethole pathway and the discovery of microsatellites and single-nucleotide variants
Fabio Palumbo, Alessandro Vannozzi, Nicola Vitulo, Margherita Lucchin, Gianni Barcaccia
Name	Forward	Reverse	Size	Motif
FvSSR2_1	CAAAGAATGGAAAACATGCTG	CTTTCCCATTGTCAATTTGC	126	(CAA)6 (TAA)5
FvSSR2_2	TTCCTGTCCCAACCATTTG	GCTTCAACAACAGCCTCTA	265	(GCA)4…(GCA)4…(GCA)5…(GCA)6...(GCA)5
FvSSR2_3	AATACCGCAAACAAAAGAAT	ACCATCAAAATCACTTCTGG	134	(ATAG)4…(TGGA)3…(TG)7(AG)4
FvSSR2_4	TAAATCAACATCATCATCAGCA	CTCGGATGGAATCCTATTATAAG	221	(CT)18
FvSSR2_5	CAAATGTGGCCATAAATTCC	CGTCCCACACACACACACAC	177	TG(TT)2TG(GT)2(TG)9
FvSSR2_6	ATACGATGACGACCCCTTCT	CGTCCCACACACACACACAC	448	TG(TA)6(TG)9
FvSSR2_7	CTTGCTCACACTCAGTCTC	GCCACGCTGCTGCTGCTGCTGCT	108	AGC(AAC)3…(AGC)2…(AAC)2(AGC)9
FvSSR2_8	ACCGAAAATTTTGGATTTGG	GGTCACACACACACACAC	135	(AT)3(GT)7
FvSSR2_9	ACAGATAAGCGCAAAACCAC	CGTCCCACACACACACACAC	272	(TG)8
