# Supplementary material for: The leaf transcriptome of fennel (Foeniculum vulgare Mill.) enables characterization of the t-anethole pathway and the discovery of microsatellites and single-nucleotide variants
Source: Sci Rep. 2018 Jul 11;8:10459. doi: 10.1038/s41598-018-28775-2 (PMC6041299; doi:10.1038/s41598-018-28775-2)
Supplement: Supplementary file 7 — Supplementary Table 7 [file 41598_2018_28775_MOESM7_ESM.xlsx]

## Sheet: De novo assembly OL1
CLC Genomics Workbench			Trinity Rna-seq
N75	458		N75	350
N50	945		N50	595
N25	1810		N25	1106
Minimum length	135		Minimum length	201
Maximum length	12089		Maximum length	8457
Average length	677		Average length	508.256
Transcripts	83964		Transcripts	83891
Total bases	56811280		Total bases	42638143
		0
			#REF!
			n25=(totale/4)*3
			n75=(totale/4)

## Sheet: De novo assembly OL2
CLC Genomics Workbench			Trinity Rna-seq
N75	480		N75	370
N50	1025		N50	652
N25	1931		N25	1233
Minimum length	151		Minimum length	201
Maximum length	12590		Maximum length	11615
Average length	707		Average length	541.689
Transcripts	80024		Transcripts	81772
Total bases	56602879		Total bases	44295027

## Sheet: De novo assembly OL9
CLC Genomics Workbench			Trinity Rna-seq
N75	444		N75	336
N50	936		N50	554
N25	1822		N25	1024
Minimum length	151		Minimum length	201
Maximum length	9928		Maximum length	9689
Average length	668		Average length	487.998
Transcripts	84670		Transcripts	86768
Total bases	56540743		Total bases	42342614
									0	0	0
											0

## Sheet: De novo assembly OL164
CLC Genomics Workbench			Trinity Rna-seq
N75	472		N75	335
N50	1020		N50	552
N25	1883		N25	1001
Minimum length	152		Minimum length	201
Maximum length	11083		Maximum length	10420
Average length	697		Average length	485.754
Transcripts	67956		Transcripts	69422
Total bases	47335862		Total bases	33722006
										0
										0

## Sheet: Assembly of 4 transcriptomes
CLC Genomics Workbench			Trinity Rna-seq
N75	705		N75	703
N50	1353		N50	1181
N25	2313		N25	1889
Minimum	104		Minimum	201
Maximum	14975		Maximum	15064
Average	937		Average	911.032
Count	61299		Count	54341
Total	57419229		Total	49506370
