# Supplementary material for: The leaf transcriptome of fennel (Foeniculum vulgare Mill.) enables characterization of the t-anethole pathway and the discovery of microsatellites and single-nucleotide variants
Source: Sci Rep. 2018 Jul 11;8:10459. doi: 10.1038/s41598-018-28775-2 (PMC6041299; doi:10.1038/s41598-018-28775-2)
Supplement: Supplementary file 8 — Supplementary Table 8 [file 41598_2018_28775_MOESM8_ESM.xlsx]

## Sheet: lncRNA_blast
query acc.ver	subject acc.ver	% identity	alignment length	mismatches	gap opens	q. start	q. end	s. start	s. end	evalue	bit score
1_assembly-1_contig_7	CNT201311	81.918	636	114	1	2894	3529	121	755	2.37e-150	536
1_assembly-1_contig_14	CNT20116434	79.6	234	47	2	31	263	2	234	1.39e-37	159
1_assembly-1_contig_56	CNT20149994	86.786	280	37	0	1	280	479	758	1.37e-83	313
1_assembly-1_contig_83	CNT2037318	83.962	212	26	4	1970	2180	232	28	2.58e-48	196
1_assembly-1_contig_99	CNT20111303	73.412	425	99	13	1766	2182	508	90	3.64e-33	147
1_assembly-1_contig_124	CNT20128080	77.6	250	50	5	506	752	191	437	4.16e-33	147
1_assembly-1_contig_137	CNT20217883	94.267	1378	63	7	3832	5199	90	1461	0.0	2093
1_assembly-1_contig_140	CNT205969	80.702	399	77	0	1127	1525	56	454	1.09e-82	311
1_assembly-1_contig_178	CNT2074822	81.786	280	51	0	923	1202	1276	1555	7.89e-60	235
1_assembly-1_contig_180	CNT2089775	86.631	374	50	0	1	374	219	592	1.00e-114	414
1_assembly-1_contig_186	CNT20235095	79.962	524	105	0	1522	2045	1	524	1.84e-105	387
1_assembly-1_contig_196	CNT20130405	78.769	325	53	9	467	791	1	309	1.29e-50	204
1_assembly-1_contig_198	CNT20121067	83.63	862	144	2	3683	4543	560	1420	0.0	782
1_assembly-1_contig_256	CNT201229	79.8	500	86	6	877	1376	525	41	1.63e-94	350
1_assembly-1_contig_373	CNT2068091	88.889	135	14	1	1050	1183	485	619	6.48e-39	165
1_assembly-1_contig_485	CNT20209670	79.605	304	58	4	650	952	3	303	9.52e-54	215
1_assembly-1_contig_486	CNT20209917	82.544	1014	172	5	664	1675	1	1011	0.0	887
1_assembly-1_contig_487	CNT20186153	84.113	705	112	0	458	1162	110	814	0.0	682
1_assembly-1_contig_489	CNT20211804	78.198	344	67	7	267	603	870	1212	9.10e-54	213
1_assembly-1_contig_512	CNT20113189	87.5	104	8	4	1024	1126	242	143	1.78e-23	115
1_assembly-1_contig_544	CNT2086740	81.924	343	58	4	1008	1348	1	341	1.11e-75	287
1_assembly-1_contig_597	CNT2084328	87.97	93	12	0	286	378	180	272	1.81e-21	106
1_assembly-1_contig_707	CNT20183390	78.301	1083	202	17	665	1743	139	1192	0.0	667
1_assembly-1_contig_708	CNT20181159	86.82	194	27	0	606	799	526	719	1.35e-52	209
1_assembly-1_contig_756	CNT2086151	82.627	236	36	5	1966	2199	1845	2077	1.68e-50	204
1_assembly-1_contig_791	CNT2026800	84.119	573	89	2	4	575	125	696	3.19e-156	553
1_assembly-1_contig_855	CNT20208574	90.526	95	9	0	5163	5257	145	239	7.82e-27	126
1_assembly-1_contig_883	CNT2087387	82.469	559	94	4	97	653	1	557	6.14e-136	486
1_assembly-1_contig_961	CNT20237231	83.869	2052	292	27	747	2791	855	2874	0.0	1919
1_assembly-1_contig_987	CNT20203726	85.981	107	11	3	691	796	807	910	5.29e-23	111
1_assembly-1_contig_998	CNT20145795	82.2	495	85	4	1	493	28	520	1.03e-115	418
1_assembly-1_contig_1020	CNT2085868	78.746	1228	247	13	2220	3440	666	1886	0.0	809
1_assembly-1_contig_1021	CNT2085868	79.256	1210	232	18	47	1246	666	1866	0.0	826
1_assembly-1_contig_1032	CNT20196989	75.763	557	127	8	694	1246	792	240	8.20e-72	274
1_assembly-1_contig_1039	CNT2065481	86.184	152	21	0	4180	4331	724	573	1.45e-38	165
1_assembly-1_contig_1040	CNT20224113	82.591	247	43	0	1364	1610	1	247	5.05e-55	219
1_assembly-1_contig_1063	CNT20237266	79.401	267	55	0	1218	1484	1	267	9.03e-46	189
1_assembly-1_contig_1067	CNT2034128	77.323	538	99	8	105	642	515	1	8.56e-79	296
1_assembly-1_contig_1090	CNT20181395	78.661	239	51	0	1267	1505	150	388	2.20e-37	159
1_assembly-1_contig_1104	CNT20195914	89.691	194	19	1	1002	1195	134	326	5.08e-63	246
1_assembly-1_contig_1107	CNT2038334	81.98	328	60	2	804	1130	1	327	3.70e-69	265
1_assembly-1_contig_1116	CNT2023637	84.3	263	42	0	3281	3543	1218	1480	2.68e-65	254
1_assembly-1_contig_1176	CNT2010462	77.43	257	59	0	671	927	873	617	3.99e-34	148
1_assembly-1_contig_1293	CNT20225371	83.19	265	43	2	1293	1556	1	264	3.39e-61	239
1_assembly-1_contig_1294	CNT20130309	82.258	186	31	2	275	459	53	237	2.44e-37	159
1_assembly-1_contig_1338	CNT2027799	83.268	514	82	3	1	512	85	596	2.93e-131	470
1_assembly-1_contig_1339	CNT20100343	85.577	208	28	2	1	207	461	667	1.58e-55	217
1_assembly-1_contig_1361	CNT20214535	85.577	104	15	0	1	104	104	1	9.77e-23	110
1_assembly-1_contig_1375	CNT20191	79.351	339	46	12	629	964	5	322	1.47e-54	217
1_assembly-1_contig_1394	CNT2072892	84.58	345	55	0	740	1084	245	589	8.86e-90	333
1_assembly-1_contig_1395	CNT20184395	80.528	303	57	2	136	437	91	392	2.04e-59	231
1_assembly-1_contig_1439	CNT2089775	84.399	782	119	1	1	779	108	889	0.0	765
1_assembly-1_contig_1456	CNT20126340	81.1	291	49	5	1311	1598	1	288	7.63e-58	228
1_assembly-1_contig_1485	CNT20181150	85.517	145	18	3	704	847	470	612	3.56e-34	148
1_assembly-1_contig_1490	CNT2016204	84.615	117	17	1	328	444	360	475	4.23e-24	115
1_assembly-1_contig_1491	CNT20178978	80.899	356	64	3	2390	2743	266	619	1.34e-72	278
1_assembly-1_contig_1493	CNT2065479	82.353	323	53	2	3	323	591	911	8.85e-73	278
1_assembly-1_contig_1515	CNT20222754	83.333	144	20	4	49	191	34	174	3.35e-29	130
1_assembly-1_contig_1516	CNT2074831	88.649	185	21	0	528	712	657	841	1.15e-57	226
1_assembly-1_contig_1575	CNT20208988	94.855	447	22	1	1631	2076	1	447	0.0	697
1_assembly-1_contig_1581	CNT20174828	74.346	382	94	4	551	930	18	397	1.71e-37	159
1_assembly-1_contig_1617	CNT2048998	83.562	219	34	2	2472	2689	236	19	2.89e-50	204
1_assembly-1_contig_1620	CNT20226570	79.505	727	121	13	410	1134	59	759	2.24e-137	492
1_assembly-1_contig_1632	CNT20128075	74.363	667	141	20	396	1050	347	995	6.77e-67	257
1_assembly-1_contig_1637	CNT2010803	78.747	447	71	6	448	893	214	637	1.94e-72	278
1_assembly-1_contig_1639	CNT20226570	80.791	708	114	13	336	1043	74	759	3.42e-150	534
1_assembly-1_contig_1683	CNT20206552	81.935	155	28	0	512	666	1	155	2.15e-29	132
1_assembly-1_contig_1757	CNT2069142	83.498	606	100	0	307	912	930	325	1.74e-159	566
1_assembly-1_contig_1778	CNT2077616	81.227	277	48	3	478	752	539	813	7.80e-56	220
1_assembly-1_contig_1779	CNT20216517	84.14	294	45	2	598	890	1	293	3.86e-74	281
1_assembly-1_contig_1845	CNT20122975	80.588	170	33	0	1467	1636	575	406	6.66e-29	132
1_assembly-1_contig_1846	CNT20122975	81.503	173	28	3	1590	1760	576	406	4.09e-31	139
1_assembly-1_contig_1944	CNT20181889	87.629	291	29	4	568	857	663	379	5.82e-89	331
1_assembly-1_contig_2063	CNT2053800	92.683	943	54	12	206	1144	932	1	0.0	1345
1_assembly-1_contig_2070	CNT2089952	77.73	410	91	3	345	752	414	6	9.17e-60	233
1_assembly-1_contig_2115	CNT20209415	83.621	232	36	2	668	898	138	368	3.36e-54	217
1_assembly-1_contig_2133	CNT20181322	86.667	105	12	2	980	1083	1	104	5.39e-24	115
1_assembly-1_contig_2245	CNT2067102	78.947	380	80	0	2156	2535	3	382	3.74e-67	259
1_assembly-1_contig_2356	CNT20175970	80.952	252	48	0	1338	1589	93	344	1.98e-49	200
1_assembly-1_contig_2369	CNT2034216	77.754	463	72	17	548	1009	1	433	5.30e-66	255
1_assembly-1_contig_2394	CNT20122804	83.916	286	46	0	440	725	86	371	1.20e-71	274
1_assembly-1_contig_2429	CNT20191452	81.308	428	76	4	329	754	1	426	1.06e-92	344
1_assembly-1_contig_2462	CNT2024934	93.807	436	22	2	411	842	173	607	0.0	651
1_assembly-1_contig_2463	CNT2024934	93.807	436	22	2	390	821	173	607	0.0	651
1_assembly-1_contig_2512	CNT2042125	88.535	157	18	0	1815	1971	383	227	1.29e-46	191
1_assembly-1_contig_2552	CNT20120595	77.573	379	79	6	322	696	303	679	9.23e-57	224
1_assembly-1_contig_2575	CNT206222	83.156	469	77	2	797	1264	3	470	4.55e-118	427
1_assembly-1_contig_2610	CNT2072499	81.116	233	42	2	844	1075	1	232	1.32e-44	185
1_assembly-1_contig_2751	CNT20189335	77.713	341	72	4	2387	2723	1	341	5.69e-51	206
1_assembly-1_contig_2766	CNT2045419	83.202	381	62	2	783	1162	1330	1709	7.74e-94	348
1_assembly-1_contig_2767	CNT2073230	86.809	235	31	0	407	641	37	271	1.36e-68	263
1_assembly-1_contig_2768	CNT2045419	86.254	291	39	1	253	543	524	813	4.22e-84	315
1_assembly-1_contig_2815	CNT20174344	85.227	880	126	4	321	1198	235	1112	0.0	902
1_assembly-1_contig_2816	CNT20180660	85.236	806	117	2	1	805	360	1164	0.0	828
1_assembly-1_contig_2828	CNT20187124	86.65	412	45	7	2067	2471	809	401	6.87e-124	448
1_assembly-1_contig_2840	CNT2061278	74.163	627	142	15	594	1204	922	300	2.11e-62	243
1_assembly-1_contig_2877	CNT20189147	85.635	181	26	0	400	580	401	581	5.04e-47	191
1_assembly-1_contig_2922	CNT201679	88.106	227	27	0	1	227	117	343	1.45e-70	270
1_assembly-1_contig_2959	CNT20231240	79.404	403	83	0	943	1345	1311	1713	4.87e-75	285
1_assembly-1_contig_2970	CNT20134978	79.858	422	69	11	35	441	478	58	6.73e-78	294
1_assembly-1_contig_2994	CNT20152275	87.898	157	19	0	948	1104	300	456	5.04e-45	185
1_assembly-1_contig_3068	CNT20217883	93.328	1379	75	8	1306	2674	90	1461	0.0	2021
1_assembly-1_contig_3099	CNT2067203	79.294	1077	210	9	184	1249	292	1366	0.0	741
1_assembly-1_contig_3298	CNT2073537	85.401	137	20	0	963	1099	216	352	3.06e-32	143
1_assembly-1_contig_3406	CNT20258	86.879	282	37	0	468	749	1719	2000	6.15e-85	316
1_assembly-1_contig_3416	CNT2033116	80.727	275	53	0	565	839	197	471	9.41e-54	215
1_assembly-1_contig_3422	CNT20238269	90.377	239	23	0	1	239	162	400	6.82e-84	315
1_assembly-1_contig_3430	CNT2066282	80.435	230	43	2	658	886	744	972	9.34e-42	174
1_assembly-1_contig_3475	CNT20221677	91.344	878	73	1	126	1003	67	941	0.0	1197
1_assembly-1_contig_3476	CNT20237986	81.977	1032	157	13	4	1020	47	1064	0.0	848
1_assembly-1_contig_3480	CNT2030774	83.492	630	102	2	929	1557	2	630	1.15e-165	586
1_assembly-1_contig_3485	CNT20190341	83.333	150	25	0	718	867	6	155	2.06e-31	139
1_assembly-1_contig_3505	CNT20231323	83.766	154	25	0	612	765	1	154	1.74e-33	147
1_assembly-1_contig_3508	CNT2034213	89.535	86	9	0	797	882	1	86	1.95e-22	110
1_assembly-1_contig_3546	CNT2028047	80.657	274	53	0	707	980	291	18	4.92e-53	213
1_assembly-1_contig_3586	CNT20211597	86.907	886	40	15	98	954	12	850	0.0	924
1_assembly-1_contig_3599	CNT20148869	83.41	217	34	2	322	537	1	216	4.46e-50	200
1_assembly-1_contig_3656	CNT2085806	82.963	135	23	0	796	930	370	504	2.83e-26	122
1_assembly-1_contig_3659	CNT2094210	79.928	279	56	0	322	600	32	310	5.27e-51	206
1_assembly-1_contig_3692	CNT2033927	88.172	93	11	0	288	380	2141	2049	8.28e-23	111
1_assembly-1_contig_3703	CNT201229	84.66	182	29	0	1160	1341	516	697	2.40e-42	176
1_assembly-1_contig_3717	CNT201229	81.96	529	85	4	462	990	12	525	2.09e-112	409
1_assembly-1_contig_3834	CNT2038571	85.211	142	21	0	329	470	193	52	1.03e-34	152
1_assembly-1_contig_3838	CNT20122882	87.143	140	18	0	36	175	289	150	3.43e-37	159
1_assembly-1_contig_3879	CNT20227008	84.783	138	19	2	719	856	258	393	8.98e-31	137
1_assembly-1_contig_3954	CNT2013809	81.498	227	37	4	644	868	1	224	5.76e-44	182
1_assembly-1_contig_4068	CNT2010415	80.696	316	55	5	388	700	994	682	5.79e-62	241
1_assembly-1_contig_4075	CNT20100408	82.424	165	25	4	953	1115	552	714	7.44e-32	141
1_assembly-1_contig_4124	CNT2075165	82.963	270	43	1	1308	1577	1759	2025	8.65e-62	241
1_assembly-1_contig_4179	CNT2057167	84.426	122	19	0	1225	1346	2075	1954	1.26e-25	121
1_assembly-1_contig_4195	CNT20161068	92.157	153	12	0	68	220	3436	3284	1.86e-54	217
1_assembly-1_contig_4208	CNT20190213	78.419	797	166	2	272	1062	339	1135	5.05e-144	514
1_assembly-1_contig_4296	CNT2045689	86.879	282	37	0	1098	1379	287	6	9.86e-84	316
1_assembly-1_contig_4304	CNT20208876	81.655	278	45	5	1021	1295	3	277	1.82e-57	226
1_assembly-1_contig_4365	CNT206114	88.821	492	33	5	509	983	506	20	5.95e-165	584
1_assembly-1_contig_4370	CNT20216340	77.213	610	132	7	2094	2699	152	758	2.97e-94	350
1_assembly-1_contig_4506	CNT20210910	89.474	114	12	0	480	593	114	1	8.99e-33	145
1_assembly-1_contig_4553	CNT20129344	79.834	362	70	3	696	1056	1	360	1.20e-73	279
1_assembly-1_contig_4640	CNT20182397	93.891	753	44	2	2408	3159	752	1	0.0	1134
1_assembly-1_contig_4641	CNT20189551	86.154	390	32	8	2307	2685	567	189	7.13e-110	401
1_assembly-1_contig_4756	CNT2017859	86.264	182	25	0	49	230	3	184	6.44e-50	198
1_assembly-1_contig_4857	CNT20188948	82.353	476	76	8	939	1410	1124	1595	8.26e-112	407
1_assembly-1_contig_4889	CNT2072220	84.81	395	58	2	742	1135	218	611	2.07e-108	396
1_assembly-1_contig_4907	CNT20235819	89.157	83	9	0	417	499	606	688	4.67e-21	104
1_assembly-1_contig_4913	CNT20217154	81.695	295	52	2	738	1031	473	766	6.07e-63	244
1_assembly-1_contig_4918	CNT2014987	76.758	327	70	6	359	682	1	324	4.82e-43	178
1_assembly-1_contig_4962	CNT2068756	86.142	267	34	3	894	1159	31	295	3.40e-75	285
1_assembly-1_contig_4963	CNT2068755	80.24	334	62	4	410	741	510	841	4.20e-64	248
1_assembly-1_contig_4967	CNT2069642	87.597	129	16	0	711	839	175	303	1.27e-34	150
1_assembly-1_contig_5093	CNT2060906	84.262	1722	229	20	1274	2958	3928	2212	0.0	1640
1_assembly-1_contig_5134	CNT2073279	89.831	118	12	0	1	118	185	302	1.58e-35	152
1_assembly-1_contig_5161	CNT20217883	94.267	1378	63	7	1306	2673	90	1461	0.0	2093
1_assembly-1_contig_5238	CNT20184545	78.824	170	36	0	1608	1777	15	184	9.56e-24	115
1_assembly-1_contig_5270	CNT2027138	80.952	546	101	3	208	752	550	7	4.08e-118	429
1_assembly-1_contig_5282	CNT2065436	84.293	191	24	5	1019	1206	1	188	3.89e-44	182
1_assembly-1_contig_5292	CNT2036919	83.654	208	32	2	402	608	199	405	6.60e-49	196
1_assembly-1_contig_5352	CNT2020588	90.539	3171	290	10	1731	4900	147	3308	0.0	4185
1_assembly-1_contig_5363	CNT20171551	77.318	701	153	6	1962	2659	698	1	7.89e-112	409
1_assembly-1_contig_5542	CNT20123084	83.333	192	25	7	1013	1201	2	189	1.06e-40	171
1_assembly-1_contig_5574	CNT2027254	88.109	513	61	0	803	1315	618	106	7.53e-173	610
1_assembly-1_contig_5584	CNT20229699	83.333	144	22	2	1087	1229	757	899	6.10e-29	132
1_assembly-1_contig_5708	CNT2043104	74.733	562	133	6	527	1080	814	254	4.43e-62	243
1_assembly-1_contig_5892	CNT20133786	76.113	247	55	3	941	1185	1	245	2.65e-27	126
1_assembly-1_contig_5937	CNT20236149	77.66	188	38	4	618	803	596	781	4.42e-23	111
1_assembly-1_contig_6033	CNT2073298	90	100	10	0	216	315	215	314	3.35e-29	130
1_assembly-1_contig_6034	CNT20190982	86.538	416	56	0	622	1037	633	1048	3.44e-127	459
1_assembly-1_contig_6053	CNT20188098	97.381	649	17	0	2360	3008	1	649	0.0	1105
1_assembly-1_contig_6063	CNT2091370	76.389	360	81	4	1214	1571	198	555	1.67e-46	191
1_assembly-1_contig_6117	CNT20181116	82.96	223	36	2	1740	1961	1	222	1.96e-49	200
1_assembly-1_contig_6278	CNT201311	81.392	661	121	2	563	1222	788	129	1.96e-151	538
1_assembly-1_contig_6287	CNT201311	82.698	630	107	2	125	753	757	129	1.71e-157	558
1_assembly-1_contig_6359	CNT20201262	84.71	113	18	0	896	1008	970	1082	2.81e-22	110
1_assembly-1_contig_6384	CNT2073895	80.165	242	46	2	1053	1293	1	241	2.83e-43	180
1_assembly-1_contig_6552	CNT20217851	80	195	36	1	1073	1264	1373	1179	6.62e-32	141
1_assembly-1_contig_6619	CNT20239000	85.981	107	14	1	1400	1505	1	107	2.24e-23	113
1_assembly-1_contig_6684	CNT20121655	76.564	943	200	20	361	1295	316	1245	7.19e-139	497
1_assembly-1_contig_6709	CNT20183142	80.383	209	33	6	1142	1346	1	205	1.10e-34	152
1_assembly-1_contig_6765	CNT2029872	80.29	482	90	2	5	486	707	231	8.11e-98	359
1_assembly-1_contig_6788	CNT20216918	81.871	171	28	3	1010	1179	643	475	1.14e-31	141
1_assembly-1_contig_6830	CNT20117340	73.842	669	161	13	1	662	270	931	8.71e-66	254
1_assembly-1_contig_6968	CNT2093892	84.509	581	65	12	196	767	1131	1695	6.76e-155	551
1_assembly-1_contig_7003	CNT20236819	81.316	471	88	0	2519	2989	781	311	3.24e-104	383
1_assembly-1_contig_7051	CNT20236819	79.739	306	59	3	1563	1866	318	14	6.58e-55	219
1_assembly-1_contig_7113	CNT2065478	84.47	257	41	0	645	901	482	738	4.00e-64	248
1_assembly-1_contig_7129	CNT20174600	84.571	175	27	0	1850	2024	313	487	1.26e-41	174
1_assembly-1_contig_7226	CNT2087625	79.63	162	31	2	800	960	144	304	7.93e-24	115
1_assembly-1_contig_7233	CNT20235507	82.86	441	75	4	865	1303	11	449	9.62e-102	374
1_assembly-1_contig_7250	CNT20171477	88.764	89	8	2	853	940	19	106	1.14e-21	108
1_assembly-1_contig_7257	CNT2066144	81.677	322	50	6	2291	2606	690	372	3.65e-67	259
1_assembly-1_contig_7263	CNT2065479	82.881	479	80	2	1	478	454	931	1.44e-118	429
1_assembly-1_contig_7285	CNT2074923	87.912	91	11	0	853	943	387	477	5.06e-22	108
1_assembly-1_contig_7296	CNT2060906	83.539	729	109	8	220	940	5091	4366	0.0	671
1_assembly-1_contig_7327	CNT20148001	75.892	925	213	9	1	920	301	1220	1.45e-128	464
1_assembly-1_contig_7364	CNT204843	78.977	176	37	0	756	931	461	636	2.13e-25	121
1_assembly-1_contig_7370	CNT20116922	87.23	131	13	4	238	366	182	310	2.60e-33	145
1_assembly-1_contig_7386	CNT2052506	88.636	88	8	2	1853	1938	461	374	3.73e-21	106
1_assembly-1_contig_7387	CNT2092756	89.773	88	9	0	904	991	262	349	3.94e-23	113
1_assembly-1_contig_7434	CNT20168669	76.336	262	58	4	32	291	626	367	4.30e-31	137
1_assembly-1_contig_7479	CNT20188284	89.601	577	47	5	499	1064	632	58	0.0	721
1_assembly-1_contig_7480	CNT2028039	93.14	1035	71	0	2737	3771	1035	1	0.0	1519
1_assembly-1_contig_7482	CNT2028772	83.871	186	27	1	850	1035	417	235	7.93e-42	174
1_assembly-1_contig_7499	CNT2060408	85.53	387	52	3	745	1130	412	29	6.26e-110	401
1_assembly-1_contig_7525	CNT20235507	84.672	137	21	0	20	156	733	597	5.10e-31	137
1_assembly-1_contig_7622	CNT2075087	84.98	253	38	0	2038	2290	17	269	3.97e-66	257
1_assembly-1_contig_7623	CNT2040006	80.97	412	82	0	1377	1788	429	18	1.21e-81	307
1_assembly-1_contig_7852	CNT203803	81.739	230	42	0	1074	1303	193	422	2.84e-47	193
1_assembly-1_contig_7905	CNT20175190	79.37	349	65	5	2649	2992	52	398	5.97e-61	239
1_assembly-1_contig_7955	CNT2011353	82.101	514	88	4	76	587	232	743	3.42e-121	436
1_assembly-1_contig_8064	CNT20228778	80.83	241	44	4	277	515	47	285	2.14e-42	176
1_assembly-1_contig_8094	CNT2021764	88.95	126	15	0	739	864	76	201	1.24e-34	150
1_assembly-1_contig_8187	CNT2046916	89.109	101	9	2	1273	1372	421	322	7.27e-27	124
1_assembly-1_contig_8354	CNT20190200	75.472	689	151	13	1	686	453	1126	1.59e-85	320
1_assembly-1_contig_8360	CNT20239546	81.293	433	79	2	750	1181	3	434	1.53e-94	350
1_assembly-1_contig_8398	CNT20126954	83.936	249	40	0	191	439	104	352	1.88e-61	239
1_assembly-1_contig_8440	CNT2028112	85.121	289	43	0	614	902	12	300	1.40e-78	296
1_assembly-1_contig_8451	CNT2067457	97.571	988	13	6	1924	2900	85	1072	0.0	1681
1_assembly-1_contig_8452	CNT2081201	92.903	155	11	0	1	155	569	415	3.04e-58	226
1_assembly-1_contig_8453	CNT2069366	97.143	140	4	0	1	140	157	18	1.95e-61	237
1_assembly-1_contig_8456	CNT2068681	84.774	243	35	2	967	1208	1266	1507	1.84e-62	243
1_assembly-1_contig_8517	CNT2093748	78.462	325	68	2	922	1244	129	453	7.36e-53	211
1_assembly-1_contig_8582	CNT20161068	90.85	153	14	0	2	154	3284	3436	4.03e-52	206
1_assembly-1_contig_8601	CNT2023055	86.335	161	22	0	1767	1927	654	494	1.25e-41	176
1_assembly-1_contig_8809	CNT20171760	85.938	128	17	1	648	774	827	954	4.41e-30	135
1_assembly-1_contig_8814	CNT2072006	84.53	181	27	1	471	651	286	465	6.83e-43	178
1_assembly-1_contig_8953	CNT2072405	74.98	610	149	9	606	1210	386	991	3.97e-62	243
1_assembly-1_contig_8978	CNT20124822	85.246	427	59	4	492	916	1	425	1.24e-120	436
1_assembly-1_contig_8981	CNT2074140	79.856	278	56	0	367	644	1	278	1.13e-50	204
1_assembly-1_contig_9020	CNT2070630	79.439	214	44	0	1443	1656	1	214	8.47e-35	152
1_assembly-1_contig_9109	CNT20210070	86.335	161	20	2	1058	1217	281	122	1.72e-41	174
1_assembly-1_contig_9263	CNT2041290	81.111	450	81	2	873	1318	474	25	3.77e-99	364
1_assembly-1_contig_9264	CNT2041290	82.911	474	77	2	809	1278	474	1	1.90e-118	429
1_assembly-1_contig_9292	CNT20129746	79.452	219	44	1	809	1026	356	138	7.26e-36	154
1_assembly-1_contig_9319	CNT2037514	79.907	214	40	2	2314	2524	251	38	2.11e-35	154
1_assembly-1_contig_9341	CNT20183126	84.967	306	46	0	1	306	409	104	3.36e-83	311
1_assembly-1_contig_9395	CNT20127816	80.966	352	63	4	646	995	1	350	2.91e-72	276
1_assembly-1_contig_9420	CNT20125895	88.372	86	10	0	634	719	404	319	8.24e-21	104
1_assembly-1_contig_9466	CNT20106279	77.523	218	40	8	117	330	2347	2559	5.92e-27	122
1_assembly-1_contig_9469	CNT20159666	84.49	163	26	0	1134	1296	27	189	8.65e-37	158
1_assembly-1_contig_9484	CNT20224195	87.135	171	22	0	903	1073	13	183	1.44e-47	195
1_assembly-1_contig_9532	CNT20113876	77.778	207	41	3	758	963	243	445	1.93e-26	122
1_assembly-1_contig_9539	CNT2029583	82.266	203	36	0	514	716	254	456	1.69e-42	176
1_assembly-1_contig_9591	CNT2069584	78.386	694	137	11	1433	2123	1488	2171	4.98e-121	438
1_assembly-1_contig_9675	CNT2039650	83.465	127	21	0	411	537	603	729	4.01e-25	119
1_assembly-1_contig_9796	CNT20235168	81.707	246	39	1	1327	1566	48	293	2.12e-49	200
1_assembly-1_contig_9971	CNT20149905	77.431	1440	245	50	3784	5177	1406	1	0.0	785
1_assembly-1_contig_10067	CNT2074329	85.211	142	19	2	1283	1423	73	213	9.93e-33	145
1_assembly-1_contig_10190	CNT2087921	76.68	253	49	9	358	605	101	348	6.01e-29	132
1_assembly-1_contig_10416	CNT2067948	85.185	216	27	4	12	224	324	537	1.76e-55	217
1_assembly-1_contig_10476	CNT20236808	82.192	219	33	6	1158	1373	1	216	3.32e-44	183
1_assembly-1_contig_10603	CNT20235356	82.673	202	33	2	988	1188	210	410	1.02e-42	178
1_assembly-1_contig_10662	CNT20184858	78.59	237	51	1	1	237	77	312	1.36e-34	148
1_assembly-1_contig_10799	CNT20166124	78.197	477	102	2	7	482	279	754	1.28e-80	303
1_assembly-1_contig_10965	CNT2030462	77.293	229	48	4	1011	1237	536	310	1.59e-28	132
1_assembly-1_contig_11024	CNT206065	86.441	236	24	4	218	446	438	204	2.36e-65	252
1_assembly-1_contig_11156	CNT2093891	92.308	91	7	0	1	91	226	316	1.83e-28	130
1_assembly-1_contig_11266	CNT2033346	90.566	106	10	0	289	394	1	106	1.97e-32	141
1_assembly-1_contig_11267	CNT2051134	92.2	859	49	6	1379	2231	3547	2701	0.0	1199
1_assembly-1_contig_11271	CNT2039419	77.317	410	81	9	893	1299	948	1348	3.38e-59	233
1_assembly-1_contig_11435	CNT20211614	86.2	500	38	17	1735	2217	1	486	5.08e-143	512
1_assembly-1_contig_11727	CNT2074923	85.88	114	14	2	1	114	389	499	2.03e-23	113
1_assembly-1_contig_11834	CNT2028792	81.982	222	40	0	421	642	445	224	1.35e-46	189
1_assembly-1_contig_11948	CNT20235840	94.382	89	5	0	2105	2193	126	38	2.45e-30	137
1_assembly-1_contig_12024	CNT20187124	86.65	412	45	7	398	802	401	809	1.02e-123	448
1_assembly-1_contig_12046	CNT20187124	92.761	373	27	0	1	373	51	423	2.27e-152	540
1_assembly-1_contig_12205	CNT2028838	85.294	136	18	2	1254	1388	540	674	4.14e-31	139
1_assembly-1_contig_12220	CNT2028027	85.606	132	17	2	597	727	173	43	1.13e-30	137
1_assembly-1_contig_12348	CNT207710	85.75	201	22	8	640	837	68	263	2.66e-49	198
1_assembly-1_contig_12461	CNT20127797	82.227	422	75	0	522	943	1	422	6.48e-99	364
1_assembly-1_contig_12575	CNT2032657	84.127	189	30	0	701	889	101	289	1.79e-44	183
1_assembly-1_contig_12704	CNT2093861	80.258	233	40	6	3769	3999	426	198	3.13e-40	171
1_assembly-1_contig_13096	CNT20116243	91.489	329	28	0	2513	2841	7	335	3.01e-125	453
1_assembly-1_contig_13280	CNT20191390	90.773	1138	95	9	3190	4320	2	1136	0.0	1511
1_assembly-1_contig_13281	CNT20188286	85.458	557	76	5	655	1208	1	555	2.17e-162	575
1_assembly-1_contig_13379	CNT207179	77.467	608	132	4	211	816	394	998	1.95e-97	359
1_assembly-1_contig_13426	CNT20238497	71.132	627	161	18	178	794	3	619	1.17e-30	137
1_assembly-1_contig_13490	CNT20239407	84.466	206	32	0	46	251	3	208	6.75e-51	204
1_assembly-1_contig_13529	CNT20115451	88.288	111	11	2	839	948	258	367	6.52e-29	132
1_assembly-1_contig_13593	CNT20125492	74.837	306	75	2	203	507	13	317	1.20e-30	137
1_assembly-1_contig_13790	CNT20191567	88.745	542	58	2	1042	1583	1571	2109	0.0	660
1_assembly-1_contig_13978	CNT2028837	91.161	2455	209	7	4875	7326	1	2450	0.0	3325
1_assembly-1_contig_14256	CNT2038689	80.777	515	97	2	1192	1705	540	27	1.04e-110	403
1_assembly-1_contig_14285	CNT2031852	74.37	476	91	23	1170	1634	618	1073	1.06e-41	174
1_assembly-1_contig_14504	CNT20175190	79.37	349	65	5	275	618	398	52	3.74e-61	239
1_assembly-1_contig_14521	CNT20124301	76.19	273	52	10	464	725	396	666	3.12e-29	132
1_assembly-1_contig_14526	CNT2029036	87.619	105	7	5	83	185	293	193	9.24e-25	117
1_assembly-1_contig_14589	CNT2029731	84.211	152	23	1	1	151	152	1	1.31e-33	147
1_assembly-1_contig_14772	CNT20238133	86.726	113	15	0	1273	1385	233	121	2.83e-27	126
1_assembly-1_contig_14999	CNT20155035	77.237	514	89	16	601	1112	1	488	2.57e-72	276
1_assembly-1_contig_15252	CNT2067689	81.455	275	50	1	646	920	842	569	7.98e-57	224
1_assembly-1_contig_15293	CNT2041926	80.208	192	34	3	441	630	198	9	9.01e-33	143
1_assembly-1_contig_15917	CNT20109370	75.283	441	90	15	683	1118	368	794	2.54e-47	193
1_assembly-1_contig_15927	CNT20190898	91.26	78	7	0	924	1001	78	1	3.33e-21	106
1_assembly-1_contig_16101	CNT20149733	81.25	144	25	2	1442	1584	59	201	7.84e-24	115
1_assembly-1_contig_16116	CNT20143448	79.551	445	83	7	831	1271	3	443	7.17e-83	311
1_assembly-1_contig_16222	CNT2071623	84.211	266	39	3	1381	1644	192	456	3.56e-66	255
1_assembly-1_contig_16299	CNT2033966	80.556	144	26	2	1074	1216	134	276	2.45e-22	110
1_assembly-1_contig_16321	CNT20237038	83.594	128	21	0	543	670	159	32	9.22e-26	121
1_assembly-1_contig_16537	CNT2038925	79.921	254	51	0	540	793	1	254	1.03e-45	187
1_assembly-1_contig_16589	CNT2076851	89.716	564	49	9	402	960	42	601	0.0	712
1_assembly-1_contig_16616	CNT2059400	96.512	258	9	0	1450	1707	22	279	6.38e-118	427
1_assembly-1_contig_16837	CNT2057221	10	57	0	0	1	57	176	120	1.24e-21	106
1_assembly-1_contig_17017	CNT2057132	79.925	533	95	11	746	1272	1	527	5.74e-104	381
1_assembly-1_contig_17145	CNT20237468	81.693	437	76	4	1062	1496	210	644	7.87e-98	361
1_assembly-1_contig_17273	CNT20188115	99.38	208	2	0	1	208	2825	3032	8.90e-103	374
1_assembly-1_contig_17521	CNT2072341	88.235	119	14	0	28	146	1580	1462	7.82e-33	143
1_assembly-1_contig_17893	CNT2072386	81.818	176	30	2	509	683	3	177	1.21e-33	147
1_assembly-1_contig_17986	CNT2057220	91.837	98	8	0	1322	1419	135	38	1.12e-30	137
1_assembly-1_contig_18193	CNT20144393	82.558	860	122	13	307	1141	3	859	0.0	732
1_assembly-1_contig_18270	CNT2032589	81.752	137	24	1	956	1091	76	212	1.64e-23	113
1_assembly-1_contig_18415	CNT2075261	83.813	278	45	0	613	890	21	298	4.31e-69	265
1_assembly-1_contig_18485	CNT20231634	95.349	86	3	1	354	439	85	1	2.28e-30	135
1_assembly-1_contig_18758	CNT20179374	90.196	102	10	0	707	808	3	104	8.44e-30	134
1_assembly-1_contig_18906	CNT2033744	86.667	120	16	0	669	788	132	251	1.62e-29	134
1_assembly-1_contig_18951	CNT2039451	78.7	291	51	12	553	838	975	693	2.19e-40	171
1_assembly-1_contig_18991	CNT208482	89	100	11	0	1228	1327	1	100	7.30e-27	124
1_assembly-1_contig_19100	CNT2067342	80.682	352	65	2	342	693	297	645	2.38e-70	270
1_assembly-1_contig_19423	CNT2055441	85.714	105	15	0	597	701	985	881	8.48e-23	111
1_assembly-1_contig_19508	CNT2066435	80.617	227	44	0	465	691	440	214	2.21e-42	176
1_assembly-1_contig_19668	CNT20235570	87.603	121	15	0	410	530	1292	1412	1.76e-31	141
1_assembly-1_contig_20021	CNT2069423	77.235	1555	313	34	1	1533	370	1905	0.0	872
1_assembly-1_contig_20046	CNT20188058	95.882	850	34	1	431	1280	853	5	0.0	1375
1_assembly-1_contig_20238	CNT2074325	84.127	315	46	3	378	691	513	824	1.58e-80	302
1_assembly-1_contig_20282	CNT2042700	80.18	333	63	1	866	1195	291	623	1.97e-63	246
1_assembly-1_contig_20415	CNT20237802	79.734	301	58	3	615	914	499	201	6.37e-54	215
1_assembly-1_contig_20612	CNT20149013	77.28	647	143	4	2515	3159	1	645	1.60e-102	377
1_assembly-1_contig_21191	CNT2085511	84.858	634	96	0	527	1160	329	962	0.0	640
1_assembly-1_contig_21193	CNT20234316	81.731	208	38	0	1	208	524	731	1.95e-42	174
1_assembly-1_contig_21536	CNT20211597	92.218	257	14	1	391	647	12	262	1.17e-97	359
1_assembly-1_contig_21538	CNT20235270	96.983	232	7	0	1	232	10	241	1.14e-106	390
1_assembly-1_contig_21841	CNT2055811	80.702	570	64	25	869	1395	567	1	3.78e-110	401
1_assembly-1_contig_21891	CNT20237501	73.908	939	199	36	459	1371	351	1269	7.67e-90	335
1_assembly-1_contig_21903	CNT2092413	74.47	551	135	8	483	1029	76	622	7.41e-55	219
1_assembly-1_contig_21907	CNT2050200	78.537	205	44	0	611	815	778	982	2.33e-30	135
1_assembly-1_contig_22293	CNT206793	85.833	120	11	3	1	114	476	595	1.03e-26	122
1_assembly-1_contig_22567	CNT2031314	89.344	122	13	0	736	857	411	532	7.87e-36	154
1_assembly-1_contig_22722	CNT2092087	80.628	191	35	2	992	1181	1	190	2.10e-33	147
1_assembly-1_contig_23046	CNT20210728	73.44	561	129	12	2007	2563	672	128	5.52e-47	193
1_assembly-1_contig_23051	CNT2066117	82.456	342	60	0	760	1101	1	342	1.38e-79	300
1_assembly-1_contig_23105	CNT2022619	82.203	236	42	0	560	795	1830	1595	7.59e-51	204
1_assembly-1_contig_23145	CNT20171551	78.824	680	144	0	1797	2476	1	680	4.83e-127	459
1_assembly-1_contig_23204	CNT207205	88.413	397	39	3	1	394	473	865	1.30e-131	472
1_assembly-1_contig_23288	CNT2035382	84.181	177	26	2	1018	1193	338	163	8.76e-41	171
1_assembly-1_contig_23413	CNT2034940	89.594	394	39	2	1480	1872	15	407	1.41e-139	499
1_assembly-1_contig_23829	CNT20237276	87.903	124	15	0	2403	2526	1	124	2.93e-33	147
1_assembly-1_contig_23898	CNT2024037	91.62	179	9	2	1048	1226	270	98	2.02e-62	243
1_assembly-1_contig_24077	CNT20225773	85.804	317	42	3	415	729	228	543	6.30e-90	333
1_assembly-1_contig_24278	CNT20127479	73.521	355	90	4	733	1085	1804	1452	9.03e-29	132
1_assembly-1_contig_24598	CNT20188115	94.99	1018	49	1	825	1840	1676	2693	0.0	1596
1_assembly-1_contig_24705	CNT2052506	89.247	93	8	2	1113	1203	369	461	1.21e-23	115
1_assembly-1_contig_24872	CNT20136522	91.379	348	30	0	1151	1498	124	471	5.72e-133	477
1_assembly-1_contig_24873	CNT20208562	91.892	111	3	3	220	330	7552	7448	2.71e-35	150
1_assembly-1_contig_24899	CNT2024934	93.807	436	22	2	1288	1719	607	173	0.0	651
1_assembly-1_contig_25017	CNT2073463	81.364	220	35	5	199	415	17	233	9.87e-42	174
1_assembly-1_contig_25042	CNT20209658	86.574	216	15	3	393	599	211	1	1.73e-57	226
1_assembly-1_contig_25113	CNT2049230	83.399	253	39	3	1467	1719	36	285	5.22e-59	231
1_assembly-1_contig_25221	CNT2034862	86.364	154	20	1	601	753	300	453	6.41e-40	167
1_assembly-1_contig_25310	CNT2075156	85.981	107	15	0	593	699	198	304	4.94e-24	115
1_assembly-1_contig_25446	CNT2082858	76.543	486	87	18	479	945	581	1058	4.97e-62	241
1_assembly-1_contig_25608	CNT2025941	78.355	231	44	5	761	988	322	549	6.99e-33	145
1_assembly-1_contig_25677	CNT2069882	89.313	131	14	0	427	557	262	132	1.84e-39	165
1_assembly-1_contig_25876	CNT20139452	88.498	313	27	6	1053	1365	304	1	9.50e-101	370
1_assembly-1_contig_26186	CNT20226475	83.794	253	40	1	27	279	667	416	1.26e-61	239
1_assembly-1_contig_26237	CNT2025998	90.426	94	9	0	428	521	323	230	2.72e-27	124
1_assembly-1_contig_26316	CNT2035610	77.899	276	61	0	715	990	506	231	2.26e-41	172
1_assembly-1_contig_27420	CNT20226199	74.63	473	112	8	362	830	1	469	3.06e-50	202
1_assembly-1_contig_28052	CNT2087	81.481	243	43	2	425	666	456	215	2.44e-49	198
1_assembly-1_contig_28615	CNT2030156	83.588	262	43	0	1335	1596	2	263	3.63e-63	246
1_assembly-1_contig_28760	CNT2092748	77.671	1039	218	7	304	1338	1201	173	2.32e-176	621
1_assembly-1_contig_28767	CNT20136522	91.195	318	28	0	2368	2685	124	441	3.33e-119	433
1_assembly-1_contig_28876	CNT20174163	95.735	211	8	1	566	776	219	10	4.08e-91	339
1_assembly-1_contig_28881	CNT20210634	93.706	286	18	0	454	739	3	288	1.55e-118	429
1_assembly-1_contig_28919	CNT2032157	85.714	175	17	6	253	421	1	173	1.65e-43	178
1_assembly-1_contig_29046	CNT2039095	82.171	258	43	3	429	684	892	636	3.08e-55	219
1_assembly-1_contig_29123	CNT2028798	87.879	99	12	0	288	386	962	864	1.09e-24	117
1_assembly-1_contig_29163	CNT20154470	88.997	309	25	5	1507	1812	1	303	1.19e-101	374
1_assembly-1_contig_29164	CNT208020	87.149	498	36	9	40	517	47	536	2.23e-152	540
1_assembly-1_contig_29211	CNT20184578	85.479	303	43	1	4	306	1030	729	8.36e-85	315
1_assembly-1_contig_29422	CNT2029347	88.61	846	98	3	1830	2674	3	846	0.0	1000
1_assembly-1_contig_29639	CNT2071666	75.627	718	158	14	1	710	111	819	1.06e-91	340
1_assembly-1_contig_30215	CNT20131864	77.951	771	83	43	243	974	723	1	6.14e-110	401
1_assembly-1_contig_30352	CNT20222391	87.692	195	23	1	786	980	535	342	2.53e-57	226
1_assembly-1_contig_30555	CNT2049699	73.524	525	114	18	322	838	621	114	1.37e-42	176
1_assembly-1_contig_31145	CNT20131864	77.951	771	83	43	563	1294	723	1	4.95e-110	401
1_assembly-1_contig_31279	CNT2075426	83.465	127	19	2	963	1088	178	303	1.12e-24	117
1_assembly-1_contig_31365	CNT20211716	84.736	1081	126	27	195	1253	450	1513	0.0	1046
1_assembly-1_contig_31539	CNT2056687	78.276	290	57	5	458	744	594	308	3.25e-44	182
1_assembly-1_contig_31695	CNT2074037	88.235	102	12	0	42	143	1	102	1.14e-26	122
1_assembly-1_contig_31793	CNT20239339	86.26	655	88	2	1	654	606	1259	0.0	710
1_assembly-1_contig_32326	CNT2070298	92.5	80	6	0	525	604	317	396	1.95e-24	115
1_assembly-1_contig_32607	CNT2089775	88.727	479	54	0	744	1222	96	574	6.84e-166	586
1_assembly-1_contig_32795	CNT206065	87	100	9	3	1	99	421	517	6.33e-22	110
1_assembly-1_contig_33116	CNT20144534	72.418	736	173	18	61	770	1	732	5.74e-52	207
1_assembly-1_contig_33426	CNT2021577	85.903	227	32	0	1475	1701	123	349	2.40e-62	243
1_assembly-1_contig_33682	CNT20138891	83.67	545	80	6	425	963	1	542	1.70e-141	505
1_assembly-1_contig_33828	CNT20219816	87.97	248	28	3	702	948	4	248	4.83e-73	278
1_assembly-1_contig_34745	CNT20189933	77.698	417	91	2	183	598	263	678	1.26e-65	254
1_assembly-1_contig_34804	CNT2040209	77.215	316	67	5	1522	1835	1036	724	2.78e-43	180
1_assembly-1_contig_35244	CNT20130727	90.952	210	13	4	272	481	205	2	6.79e-73	278
1_assembly-1_contig_35648	CNT2075948	90.385	208	15	2	113	315	282	489	9.12e-71	268
1_assembly-1_contig_36061	CNT20236462	79.532	342	64	6	934	1272	1	339	5.08e-61	239
1_assembly-1_contig_36171	CNT20237094	88.406	138	15	1	303	440	1339	1475	1.88e-39	165
1_assembly-1_contig_36748	CNT2093891	90.145	345	27	4	1	340	304	646	8.59e-123	442
1_assembly-1_contig_37147	CNT206114	95.51	245	11	0	169	413	898	654	5.19e-108	392
1_assembly-1_contig_37335	CNT2060906	82.908	1176	178	16	97	1250	5917	7091	0.0	1037
1_assembly-1_contig_37399	CNT2012832	80.876	251	48	0	106	356	219	469	1.74e-49	198
1_assembly-1_contig_37495	CNT209051	77.236	246	49	6	260	501	561	319	3.90e-31	137
1_assembly-1_contig_38280	CNT20239120	84.9	351	44	7	536	884	1	344	1.46e-93	346
1_assembly-1_contig_38432	CNT20131091	90.909	253	23	0	237	489	1	253	6.15e-92	340
1_assembly-1_contig_38652	CNT20232332	90.408	490	24	10	88	570	474	1	3.93e-177	623
1_assembly-1_contig_38771	CNT20238312	76.672	643	144	5	1812	2451	1070	1709	5.98e-95	351
1_assembly-1_contig_39682	CNT2028771	93.452	168	11	0	78	245	4	171	2.24e-64	250
1_assembly-1_contig_40224	CNT2040209	77.403	385	77	9	54	433	1103	724	8.40e-56	220
1_assembly-1_contig_40825	CNT206065	78.903	237	29	8	81	312	653	433	1.53e-32	141
1_assembly-1_contig_41282	CNT20191567	83.232	495	49	18	6	473	122	609	3.49e-117	424
1_assembly-1_contig_41568	CNT20186942	86.145	166	14	5	187	347	180	19	6.72e-41	171
1_assembly-1_contig_42026	CNT20188058	95.556	90	4	0	3	92	231	142	2.77e-33	145
1_assembly-1_contig_42204	CNT2046999	87.368	95	11	1	1349	1443	143	236	1.11e-21	108
1_assembly-1_contig_42205	CNT20235604	82.117	274	46	2	583	853	2	275	2.65e-59	231
1_assembly-1_contig_42805	CNT2071773	95.714	70	2	1	112	181	354	286	1.08e-23	111
1_assembly-1_contig_43477	CNT2025070	94.737	76	4	0	494	569	34	109	1.77e-25	119
1_assembly-1_contig_43808	CNT20211160	91.824	159	13	0	216	374	297	139	2.17e-56	222
1_assembly-1_contig_43899	CNT20118499	90.463	734	53	10	1216	1936	37	766	0.0	952
1_assembly-1_contig_44229	CNT2089027	89.535	86	9	0	1	86	161	246	6.52e-23	110
1_assembly-1_contig_44853	CNT2033498	84.685	111	14	3	603	711	17	126	4.71e-22	108
1_assembly-1_contig_45080	CNT2071811	92.222	90	7	0	1	90	188	277	1.80e-28	128
1_assembly-1_contig_45589	CNT20122882	84.286	140	22	0	538	677	150	289	7.48e-31	137
1_assembly-1_contig_46471	CNT20144268	93.59	234	14	1	27	260	3	235	7.25e-95	348
1_assembly-1_contig_46974	CNT20187409	89.563	412	34	7	1	407	743	336	1.20e-144	514
1_assembly-1_contig_46989	CNT2058674	81.868	182	25	5	28	201	664	845	2.43e-34	147
1_assembly-1_contig_47378	CNT2082587	82.4	125	22	0	400	524	580	704	7.57e-23	110
1_assembly-1_contig_47872	CNT20136362	87.856	527	44	8	312	832	531	19	1.82e-170	601
1_assembly-1_contig_48171	CNT20130640	90.848	448	18	7	5	438	86	524	5.38e-164	579
1_assembly-1_contig_48292	CNT2071260	95.761	519	13	1	57	566	589	71	0.0	828
1_assembly-1_contig_49420	CNT2039719	80.282	142	27	1	205	345	88	229	1.29e-21	106
1_assembly-1_contig_50788	CNT2040327	80.75	266	47	6	143	405	135	397	8.01e-48	193
1_assembly-1_contig_50848	CNT20208500	93.13	262	14	2	580	837	27	288	2.35e-104	381
1_assembly-1_contig_50916	CNT2042220	82.663	323	56	0	439	761	3	325	7.16e-76	287
1_assembly-1_contig_51441	CNT20130640	96.795	156	5	0	300	455	369	524	3.38e-68	261
1_assembly-1_contig_52403	CNT202904	82.39	159	27	1	1604	1762	43	200	1.27e-30	137
1_assembly-1_contig_52584	CNT20127079	76.176	319	66	9	893	1206	1748	1435	2.20e-37	159
1_assembly-1_contig_53123	CNT2079164	83.575	207	32	2	1	206	536	331	2.64e-48	193
1_assembly-1_contig_53493	CNT20233276	98.936	94	1	0	41	134	159	66	1.30e-40	169
1_assembly-1_contig_53614	CNT2031251	79.422	277	51	5	219	492	365	92	2.52e-47	191
1_assembly-1_contig_54276	CNT20233090	91.549	142	6	3	599	739	6	142	5.08e-47	191
1_assembly-1_contig_54298	CNT20208922	87.885	454	49	4	482	931	461	10	8.87e-149	529
1_assembly-1_contig_54599	CNT20208574	88.953	172	19	0	1	172	172	1	6.05e-54	213
1_assembly-1_contig_54661	CNT2083978	94.47	217	9	1	199	412	219	3	1.60e-89	331
1_assembly-1_contig_54697	CNT2060906	88.15	1043	117	3	417	1453	1978	3018	0.0	1227
1_assembly-1_contig_55228	CNT20208922	89.41	803	71	11	78	867	10	808	0.0	979
1_assembly-1_contig_55343	CNT2091874	79.487	195	32	7	974	1164	666	856	3.66e-29	132
1_assembly-1_contig_55536	CNT203255	82.439	205	34	2	185	388	1	204	2.25e-43	178
1_assembly-1_contig_56025	CNT20182909	91.111	135	12	0	69	203	1	135	3.00e-45	183
1_assembly-1_contig_56398	CNT2094202	88.378	370	37	3	21	389	173	537	5.61e-122	440
1_assembly-1_contig_56575	CNT20140672	86.111	144	20	0	356	499	335	478	1.33e-36	156
1_assembly-1_contig_57756	CNT2072917	82.915	199	28	5	137	332	168	363	1.65e-42	174
1_assembly-1_contig_58075	CNT2065671	79.12	243	40	6	1496	1731	494	732	5.69e-36	156
1_assembly-1_contig_58653	CNT2016601	81.215	724	76	29	81	784	911	228	7.40e-149	529
1_assembly-1_contig_58766	CNT20210290	81.6	125	23	0	480	604	267	391	6.24e-21	104
1_assembly-1_contig_58966	CNT2062400	88.235	102	11	1	112	212	213	314	1.35e-26	121
1_assembly-1_contig_59019	CNT2016601	77.707	471	50	20	121	579	1410	983	3.70e-61	237
1_assembly-1_contig_59489	CNT207710	84.91	176	25	3	688	862	82	255	7.38e-40	167
1_assembly-1_contig_59764	CNT20184909	79.705	271	54	1	562	832	230	499	6.23e-48	195
1_assembly-1_contig_59928	CNT20213914	79.154	331	59	7	1	326	372	697	4.29e-56	220
1_assembly-1_contig_59930	CNT20134931	84.725	563	42	21	446	987	1	540	4.37e-147	523
1_assembly-1_contig_60504	CNT2098753	78.947	209	44	0	14	222	347	555	6.87e-33	143
1_assembly-1_contig_60519	CNT20188674	78.261	322	62	6	1	317	444	126	4.90e-50	200
1_assembly-1_contig_60520	CNT20185298	82.239	259	44	2	10	267	1022	765	2.99e-56	222
1_assembly-1_contig_60680	CNT20100789	78.738	428	83	5	393	816	433	856	9.08e-74	279
1_assembly-1_contig_60720	CNT207710	78.889	180	31	7	101	279	258	85	3.07e-24	115
1_assembly-1_contig_60810	CNT20137840	89.831	177	11	5	80	254	197	26	1.53e-56	220
1_assembly-1_contig_60904	CNT2028999	82.787	122	15	5	477	597	378	262	4.03e-21	104
1_assembly-1_contig_61234	CNT2027254	84.581	227	29	5	1	224	374	597	1.35e-56	220
1_assembly-1_contig_61274	CNT20175891	88.812	581	65	0	362	942	582	2	0.0	713
MSTRG.134.1	CNT20132922	83.942	411	38	7	609	1016	543	158	2.30e-100	368
MSTRG.390.1	CNT2034940	88.395	405	45	2	60	463	15	418	6.71e-136	486
MSTRG.438.1	CNT2069297	79.412	170	29	6	391	557	318	484	1.89e-24	115
MSTRG.516.1	CNT20144534	75.143	700	170	4	50	747	698	1	1.19e-87	326
MSTRG.524.1	CNT2061055	90.476	462	44	0	46	507	523	984	1.89e-173	610
MSTRG.599.1	CNT20216918	79.121	182	31	7	356	534	467	644	1.52e-25	119
MSTRG.618.1	CNT20153636	86.111	324	36	8	188	506	1	320	4.36e-92	340
MSTRG.647.1	CNT2087387	82.469	559	94	4	258	814	557	1	6.28e-136	486
MSTRG.969.1	CNT2093891	92.424	264	18	1	65	328	5	266	4.08e-103	375
MSTRG.990.1	CNT209051	77.236	246	49	6	374	615	319	561	5.13e-31	137
MSTRG.1031.1	CNT20209658	88.235	102	8	1	646	747	98	1	2.36e-25	119
MSTRG.1110.1	CNT2024934	89.974	379	32	3	1	374	230	607	2.08e-135	484
MSTRG.1239.1	CNT20138882	95.935	369	15	0	332	700	369	1	6.47e-170	599
MSTRG.1241.1	CNT20224531	77.303	304	63	5	50	350	1566	1266	4.82e-42	174
MSTRG.1352.1	CNT20171904	85.811	148	19	2	11	157	149	3	6.22e-37	156
MSTRG.1565.1	CNT2072207	77.846	325	71	1	4	327	370	46	1.00e-49	200
MSTRG.1710.1	CNT2065671	79.12	243	40	6	1133	1368	732	494	3.94e-36	156
MSTRG.1919.1	CNT2085549	85.859	198	28	0	559	756	210	13	4.74e-53	211
MSTRG.2002.1	CNT2070299	87.719	114	12	2	4	116	1101	989	2.68e-29	132
MSTRG.2035.1	CNT2051134	88.24	334	30	5	1	328	3030	2701	2.78e-106	387
MSTRG.2286.1	CNT2037318	83.491	212	27	4	178	388	28	232	4.09e-47	191
MSTRG.2292.1	CNT20227841	86.7	203	27	0	255	457	294	92	1.29e-57	226
MSTRG.2325.1	CNT2026926	79.688	192	38	1	292	483	574	764	5.93e-31	137
MSTRG.2348.1	CNT206222	83.363	565	92	2	402	965	3	566	1.55e-146	521
MSTRG.2376.1	CNT20123052	80.976	205	35	4	160	362	83	285	7.90e-38	159
MSTRG.2445.1	CNT206353	84.807	362	55	0	183	544	552	191	2.20e-99	364
MSTRG.2487.1	CNT20208876	82.337	368	59	5	523	887	367	3	5.04e-84	315
MSTRG.2491.1	CNT2063280	83.616	177	29	0	205	381	284	460	6.47e-40	167
MSTRG.2550.1	CNT2065476	80.995	221	40	2	451	670	785	566	4.75e-42	174
MSTRG.2663.1	CNT2043904	84.39	205	32	0	105	309	108	312	1.20e-50	202
MSTRG.2723.1	CNT20236280	78.182	165	34	2	60	223	224	61	2.45e-21	104
MSTRG.2851.1	CNT20237266	79.401	267	55	0	389	655	267	1	4.79e-46	189
MSTRG.2873.1	CNT2056058	78.392	199	40	2	321	519	180	375	1.76e-27	126
MSTRG.2912.1	CNT2089905	83.885	695	109	2	176	870	831	140	0.0	660
MSTRG.2912.2	CNT20115668	83.37	914	150	2	174	1086	1187	275	0.0	845
MSTRG.2924.1	CNT2087921	76.68	253	49	9	355	602	101	348	3.68e-29	132
MSTRG.3003.4	CNT2092756	89.773	88	9	0	1854	1941	349	262	3.20e-23	113
MSTRG.3075.1	CNT20175970	80.952	252	48	0	1452	1703	344	93	2.32e-49	200
MSTRG.3075.2	CNT20175970	80.952	252	48	0	1338	1589	344	93	2.22e-49	200
MSTRG.3078.1	CNT20237133	85.366	123	18	0	1297	1419	177	55	9.05e-28	128
MSTRG.3078.3	CNT20237133	85.366	123	18	0	1305	1427	177	55	8.31e-28	128
MSTRG.3081.1	CNT20171551	78.824	680	144	0	1483	2162	680	1	4.11e-127	459
MSTRG.3084.1	CNT2065087	81.982	222	36	4	272	491	1065	846	4.23e-45	185
MSTRG.3140.1	CNT2032706	83.5	200	33	0	744	943	202	3	1.39e-45	187
MSTRG.3246.1	CNT205065	77.807	383	83	2	1779	2161	602	222	8.03e-60	235
MSTRG.3247.1	CNT20208670	88.608	158	18	0	573	730	178	21	1.92e-47	193
MSTRG.3271.1	CNT20127257	75.709	247	49	11	683	924	656	416	2.65e-23	113
MSTRG.3286.1	CNT20237501	73.908	939	199	36	765	1677	1269	351	5.47e-90	335
MSTRG.3292.2	CNT20124039	81.215	181	32	2	148	327	152	331	3.25e-33	145
MSTRG.3308.1	CNT20188115	93.252	163	11	0	58	220	3173	3011	1.00e-62	241
MSTRG.3371.1	CNT20188581	80.128	156	30	1	527	682	326	172	5.48e-24	115
MSTRG.3505.1	CNT20121947	85.804	317	45	0	289	605	730	1046	4.58e-91	337
MSTRG.3506.1	CNT2074754	80.505	277	50	3	204	478	411	137	1.18e-52	209
MSTRG.3580.1	CNT2079114	83.158	190	32	0	1478	1667	190	1	1.56e-41	174
MSTRG.3645.1	CNT20235378	91.25	80	7	0	91	170	455	534	8.22e-23	110
MSTRG.3645.2	CNT20235378	91.25	80	7	0	72	151	455	534	5.09e-23	110
MSTRG.3693.1	CNT206984	94.286	70	2	1	1497	1564	265	196	3.80e-21	106
MSTRG.3708.1	CNT20228778	80.83	241	44	4	448	686	285	47	1.22e-42	176
MSTRG.4046.1	CNT20188058	95.105	143	7	0	358	500	851	709	1.51e-57	226
MSTRG.4098.1	CNT2092968	81.384	795	142	6	1315	2106	792	1	0.0	643
MSTRG.4166.1	CNT2033344	80.822	146	28	0	297	442	147	2	2.57e-24	115
MSTRG.4226.1	CNT2057220	96.667	90	3	0	189	278	404	315	2.24e-35	150
MSTRG.4230.1	CNT20180899	81.22	274	43	7	266	535	618	350	8.24e-53	209
MSTRG.4284.1	CNT20163347	86.694	248	33	0	231	478	748	501	1.63e-72	276
MSTRG.4290.2	CNT20113503	90.698	86	8	0	931	1016	372	287	5.78e-24	115
MSTRG.4290.1	CNT20113503	90.698	86	8	0	999	1084	372	287	6.28e-24	115
MSTRG.4296.1	CNT20182927	82.911	158	27	0	461	618	642	485	2.43e-32	143
MSTRG.4317.1	CNT20118737	91.489	141	12	0	1	141	4	144	3.64e-48	195
MSTRG.4318.1	CNT20188058	94.977	219	11	0	174	392	853	635	1.09e-92	344
MSTRG.4319.1	CNT2028837	84.21	388	49	3	260	636	1392	1777	2.28e-103	377
MSTRG.4421.1	CNT2019178	93.603	297	16	3	509	803	301	6	3.99e-122	440
MSTRG.4458.1	CNT20225773	86.12	317	42	2	278	593	543	228	4.72e-92	340
MSTRG.4458.2	CNT20225773	86.12	317	42	2	318	633	543	228	4.91e-92	340
MSTRG.4604.1	CNT2040195	82.591	247	40	3	46	289	56	302	4.28e-54	215
MSTRG.4644.1	CNT2093165	92.222	90	6	1	174	262	115	204	6.56e-28	126
MSTRG.4668.1	CNT2051754	93.491	169	11	0	131	299	171	3	7.74e-66	252
MSTRG.4702.1	CNT2090953	83.173	208	35	0	321	528	208	1	6.27e-47	191
MSTRG.4717.1	CNT2060906	87.868	272	32	1	3	274	1962	2232	5.80e-86	318
MSTRG.4738.1	CNT20236770	75.987	304	69	4	456	757	1303	1002	5.44e-36	154
MSTRG.4748.1	CNT2041290	83.6	250	39	1	403	650	1	250	1.49e-60	235
MSTRG.4831.1	CNT20180660	83.773	758	118	3	253	1006	274	1030	0.0	713
MSTRG.4969.1	CNT2069082	86.331	139	16	3	125	262	137	1	3.10e-34	148
MSTRG.4974.1	CNT2035382	85.326	184	27	0	60	243	161	344	3.33e-47	191
MSTRG.4978.1	CNT2089775	83.185	672	108	3	277	944	889	219	4.08e-173	610
MSTRG.5291.1	CNT20127816	81.432	377	68	2	1603	1978	376	1	1.30e-81	307
MSTRG.5410.1	CNT208878	84.828	145	18	4	280	422	238	380	9.96e-33	143
MSTRG.5421.1	CNT2023774	80.147	272	52	2	543	813	302	32	2.16e-50	202
MSTRG.5548.1	CNT20128079	91.15	113	10	0	291	403	777	665	2.61e-36	154
MSTRG.5558.1	CNT20163347	85.484	248	36	0	107	354	748	501	1.33e-67	259
MSTRG.5690.1	CNT2068526	82.182	550	97	1	1039	1587	949	400	3.43e-131	472
MSTRG.5760.1	CNT2016948	79.817	218	44	0	165	382	1523	1740	5.30e-38	159
MSTRG.5865.1	CNT2089775	87.732	269	33	0	1	269	723	455	7.38e-85	315
MSTRG.5891.1	CNT20211597	85.246	427	22	9	928	1334	850	445	2.97e-110	401
MSTRG.5906.1	CNT2090536	84.496	129	18	2	71	197	867	739	1.02e-27	126
MSTRG.5968.1	CNT2024252	83.898	354	55	2	1178	1530	1480	1832	1.15e-90	337
MSTRG.5999.1	CNT2021577	85.903	227	32	0	520	746	349	123	2.19e-62	243
MSTRG.6089.1	CNT20168251	77.624	505	86	15	269	762	611	123	3.17e-74	281
MSTRG.6133.1	CNT20232623	91.57	246	14	5	1	240	201	444	4.84e-88	326
MSTRG.6174.3	CNT207205	97.297	74	2	0	901	974	419	492	3.95e-27	126
MSTRG.6174.4	CNT207205	97.297	74	2	0	2995	3068	419	492	7.05e-27	126
MSTRG.6174.5	CNT207205	97.297	74	2	0	2087	2160	419	492	4.68e-27	126
MSTRG.6195.1	CNT20136556	80	175	33	2	1606	1779	622	449	9.10e-28	128
MSTRG.6239.2	CNT2029731	84.211	152	23	1	1492	1642	1	152	2.39e-33	147
MSTRG.6239.3	CNT2029731	84.211	152	23	1	1467	1617	1	152	2.36e-33	147
MSTRG.6239.4	CNT2029731	84	150	23	1	1565	1713	1	150	3.17e-32	143
MSTRG.6239.5	CNT2029731	84	150	23	1	1651	1799	1	150	3.22e-32	143
MSTRG.6289.1	CNT2057974	92.92	226	16	0	625	850	3	228	1.22e-88	329
MSTRG.6449.1	CNT20130405	77.846	325	56	9	522	846	309	1	2.18e-45	187
MSTRG.6522.1	CNT2025149	86.755	151	20	0	1291	1441	838	988	5.64e-40	169
MSTRG.6579.1	CNT20208988	89.749	478	49	0	326	803	558	1035	7.33e-174	612
MSTRG.6670.1	CNT20100408	82.424	165	25	4	546	708	714	552	7.42e-32	141
MSTRG.6753.1	CNT20127204	79.847	392	79	0	3560	3951	463	72	3.00e-75	287
MSTRG.6792.1	CNT20237694	92.308	143	11	0	1210	1352	930	788	1.40e-50	204
MSTRG.6794.1	CNT20226626	83.19	212	34	2	218	428	616	406	4.43e-47	191
MSTRG.6895.1	CNT2033818	80.259	309	57	2	1447	1753	358	52	2.00e-58	230
MSTRG.6917.1	CNT2024934	88.811	429	31	9	290	701	601	173	2.96e-143	510
MSTRG.6920.3	CNT20125492	74.837	306	75	2	1191	1495	317	13	1.14e-30	137
MSTRG.6920.1	CNT20125492	74.837	306	75	2	1078	1382	317	13	1.06e-30	137
MSTRG.7005.1	CNT2066041	77.75	253	56	2	170	421	611	360	3.27e-33	145
MSTRG.7020.1	CNT2066595	81.56	141	26	0	111	251	141	1	8.21e-25	117
MSTRG.7020.2	CNT2066595	81.56	141	26	0	78	218	141	1	8.76e-25	117
MSTRG.7020.3	CNT2051754	94.578	166	9	0	68	233	73	238	5.82e-67	257
MSTRG.7020.4	CNT2051754	95.161	186	9	0	68	253	73	258	7.29e-78	294
MSTRG.7028.1	CNT2060906	81.937	382	54	2	226	606	4479	4846	8.05e-83	309
MSTRG.7060.1	CNT20237094	89.431	123	13	0	344	466	1469	1347	1.86e-36	156
MSTRG.7087.1	CNT20232695	83.663	202	31	2	1	201	741	541	7.89e-47	189
MSTRG.7087.2	CNT20232695	83.663	202	31	2	1	201	741	541	1.44e-46	189
MSTRG.7118.1	CNT20122882	87.143	140	18	0	347	486	289	150	1.93e-37	159
MSTRG.7120.1	CNT2052506	88.421	95	5	6	3866	3956	461	369	7.27e-22	110
MSTRG.7152.1	CNT20184858	78.44	218	47	0	5	222	273	56	8.30e-33	143
MSTRG.7184.1	CNT20122226	82.122	509	89	2	451	958	180	687	2.99e-120	435
MSTRG.7187.1	CNT20235677	85.15	327	49	0	98	424	774	448	3.28e-90	333
MSTRG.7199.1	CNT2027254	87.306	386	46	1	1032	1417	618	236	2.35e-121	438
MSTRG.7241.1	CNT20106878	78.926	242	48	3	1097	1337	241	2	7.38e-38	161
MSTRG.7273.1	CNT20200260	88.71	124	14	0	198	321	355	232	1.92e-35	152
MSTRG.7386.1	CNT2034128	77.358	371	61	8	157	527	515	168	4.17e-49	198
MSTRG.7417.1	CNT20238269	85.714	371	53	0	2185	2555	394	24	3.86e-107	392
MSTRG.7440.1	CNT20127537	83.529	850	136	4	238	1085	511	1358	0.0	791
MSTRG.7567.1	CNT2079253	86.316	95	13	0	482	576	922	828	6.13e-21	104
MSTRG.7591.1	CNT20127079	75.711	387	84	9	903	1284	1748	1367	3.82e-45	185
MSTRG.7616.1	CNT2035610	77.899	276	61	0	158	433	231	506	1.27e-41	172
MSTRG.7621.1	CNT20130428	79.457	589	119	2	1022	1609	851	264	1.44e-114	416
MSTRG.7716.1	CNT20147403	84.685	111	11	5	762	866	125	15	5.97e-21	106
MSTRG.7793.2	CNT20237038	83.594	128	21	0	810	937	159	32	9.54e-26	121
MSTRG.7793.1	CNT20237038	83.594	128	21	0	1101	1228	159	32	1.31e-25	121
MSTRG.7884.1	CNT2089775	87.179	468	60	0	937	1404	155	622	1.25e-149	532
MSTRG.7908.1	CNT208490	88.571	350	30	7	746	1095	65	404	9.87e-115	416
MSTRG.7920.1	CNT2084515	91.837	147	8	2	107	249	147	293	5.44e-51	202
MSTRG.7937.1	CNT2069142	80.687	611	116	2	837	1446	935	326	7.99e-132	473
MSTRG.7961.1	CNT2072416	92.683	82	6	0	2412	2493	568	487	8.76e-25	119
MSTRG.7961.2	CNT2072416	92.683	82	6	0	2263	2344	568	487	8.20e-25	119
MSTRG.8279.1	CNT2085511	84.266	661	101	1	835	1495	962	305	0.0	641
MSTRG.8299.1	CNT2053448	90.37	135	13	0	212	346	9	143	1.31e-43	178
MSTRG.8395.1	CNT208482	88.816	152	17	0	195	346	251	100	1.26e-45	187
MSTRG.8426.1	CNT2035382	84.181	177	26	2	256	431	163	338	5.42e-41	171
MSTRG.8456.1	CNT2010879	80.386	311	60	1	216	525	341	31	2.34e-60	235
MSTRG.8490.1	CNT20154055	85.96	208	31	0	593	800	208	1	1.12e-53	213
MSTRG.8569.1	CNT20236021	93.991	233	14	0	122	354	4	236	2.07e-96	353
MSTRG.8592.1	CNT2066704	73.351	379	85	12	236	606	471	841	1.89e-27	126
MSTRG.8612.1	CNT2031368	84.55	577	86	6	784	1358	1284	712	3.39e-155	551
MSTRG.8634.1	CNT20191452	81.206	431	71	8	861	1286	426	1	3.36e-91	339
MSTRG.8634.2	CNT20191452	81.206	431	71	8	1005	1430	426	1	3.89e-91	339
MSTRG.8719.1	CNT20130483	80	515	96	5	495	1008	322	830	3.65e-108	394
MSTRG.8753.1	CNT2075554	78.191	376	61	5	1015	1390	361	7	1.08e-55	220
MSTRG.8775.1	CNT20232623	88.839	448	41	4	312	755	2	444	3.29e-152	542
MSTRG.8798.1	CNT2011745	76.623	462	98	9	531	985	676	218	2.25e-63	246
MSTRG.8862.1	CNT20217851	84.472	161	22	1	17	174	1286	1126	2.03e-36	156
MSTRG.9065.1	CNT20211804	81.765	340	51	7	110	439	1209	871	5.70e-72	274
MSTRG.9094.1	CNT2052506	89.362	94	6	4	289	379	369	461	3.90e-24	115
MSTRG.9168.1	CNT2084571	79.626	481	98	0	918	1398	481	1	2.81e-93	346
MSTRG.9212.1	CNT2070772	76.82	2726	590	56	1631	4322	403	3100	0.0	1365
MSTRG.9258.1	CNT20154776	80.488	164	26	5	139	299	201	41	6.54e-26	121
MSTRG.9260.1	CNT2030156	83.588	262	43	0	1653	1914	263	2	3.55e-63	246
MSTRG.9362.1	CNT207595	89.773	88	7	2	1552	1637	586	499	8.50e-23	111
MSTRG.9460.1	CNT20184346	91.566	83	7	0	4	86	1144	1062	8.29e-25	115
MSTRG.9535.1	CNT2066704	72.594	478	115	15	705	1174	898	429	1.97e-32	143
MSTRG.9780.1	CNT2071052	86.709	158	21	0	2368	2525	2333	2176	3.97e-42	176
MSTRG.9791.1	CNT2067718	96.291	647	15	2	1064	1710	862	225	0.0	1053
MSTRG.9817.1	CNT20188286	86.391	169	17	3	294	456	120	288	4.88e-44	180
MSTRG.9852.1	CNT2057692	93.548	186	10	2	183	367	359	175	1.06e-72	276
MSTRG.9891.1	CNT2090953	79.904	209	40	2	360	567	208	1	2.85e-35	152
MSTRG.9892.1	CNT2090953	82.212	208	37	0	1439	1646	208	1	2.61e-43	180
MSTRG.10068.1	CNT206793	83.75	160	18	5	505	658	595	438	4.01e-33	145
MSTRG.10123.1	CNT2049230	84.96	415	66	0	370	784	31	445	2.05e-110	401
MSTRG.10148.1	CNT2085868	78.746	1228	247	13	340	1560	1886	666	0.0	809
MSTRG.10148.2	CNT2085868	78.746	1228	247	13	297	1517	1886	666	0.0	809
MSTRG.10213.1	CNT2075165	84.644	267	41	0	601	867	2025	1759	1.78e-69	267
MSTRG.10378.2	CNT2041926	79.798	198	36	3	1121	1316	3	198	2.50e-32	143
MSTRG.10403.1	CNT2071034	88.776	98	10	1	129	226	544	640	5.53e-26	119
MSTRG.10444.1	CNT20125227	82.836	134	19	3	711	842	367	236	1.12e-24	117
MSTRG.10455.1	CNT2032162	87	100	13	0	191	290	325	226	3.09e-24	113
MSTRG.10462.1	CNT20188098	96.97	132	4	0	20	151	649	518	4.47e-57	222
MSTRG.10473.1	CNT20209917	82.544	1014	172	5	960	1971	1011	1	0.0	887
MSTRG.10568.1	CNT2074831	88.649	185	21	0	295	479	841	657	9.63e-58	226
MSTRG.10588.1	CNT20202986	82.4	125	20	2	859	982	285	162	6.10e-22	108
MSTRG.10588.2	CNT20202986	82.4	125	20	2	969	1092	285	162	6.70e-22	108
MSTRG.10607.1	CNT2092069	85.455	605	86	2	917	1520	699	96	1.72e-178	628
MSTRG.10627.1	CNT20184395	82.517	143	23	2	117	258	392	251	1.26e-27	124
MSTRG.10734.1	CNT2071635	99.145	117	1	0	2	118	184	68	7.26e-54	211
MSTRG.10756.1	CNT2022554	83.401	247	37	4	229	473	547	303	2.79e-57	226
MSTRG.10791.1	CNT20189933	77.698	417	91	2	379	794	678	263	6.26e-66	254
MSTRG.10833.1	CNT20190200	80.804	224	37	4	385	605	417	637	3.99e-41	171
MSTRG.10863.1	CNT2065476	82.143	224	32	5	452	671	785	566	2.08e-45	185
MSTRG.10929.1	CNT2074037	86.869	99	13	0	246	344	1	99	3.77e-23	111
MSTRG.10986.1	CNT206984	94.241	191	11	0	2	192	184	374	3.62e-78	292
MSTRG.10992.1	CNT2072476	81.119	143	21	4	443	584	156	293	1.47e-22	110
MSTRG.11065.1	CNT206740	87.826	115	12	2	129	242	146	259	6.14e-30	134
MSTRG.11066.1	CNT20237231	83.35	1952	282	23	3	1945	2751	834	0.0	1764
MSTRG.11132.1	CNT2018775	78.788	330	62	8	426	751	489	164	2.94e-54	215
MSTRG.11247.1	CNT2074988	82.394	142	23	1	299	438	469	328	1.55e-26	122
MSTRG.11268.1	CNT20123093	81.538	390	70	2	936	1324	411	23	1.50e-85	320
MSTRG.11353.1	CNT2066144	81.818	407	63	8	286	685	288	690	7.14e-89	331
MSTRG.11353.5	CNT2066144	81.818	407	63	8	234	633	288	690	6.67e-89	331
MSTRG.11353.6	CNT2066144	83.83	235	34	4	208	440	288	520	8.68e-56	220
MSTRG.11413.1	CNT20116434	79.6	234	47	2	497	729	234	2	1.54e-37	159
MSTRG.11422.1	CNT20124599	82.686	283	45	4	200	480	21	301	4.25e-64	248
MSTRG.11467.1	CNT2072396	80.216	278	53	2	254	530	1072	796	4.56e-52	207
MSTRG.11474.1	CNT2068526	81.693	508	91	2	930	1436	949	443	2.96e-116	422
MSTRG.11503.1	CNT2060064	82.918	281	42	5	4002	4279	401	124	1.56e-63	248
MSTRG.11572.1	CNT20145187	80.966	1366	258	2	195	1559	1775	411	0.0	1081
MSTRG.11572.2	CNT20151377	82.312	1142	199	3	123	1263	1424	285	0.0	987
MSTRG.11614.1	CNT2071584	80.675	326	60	3	1546	1869	470	146	2.41e-64	250
MSTRG.11623.1	CNT2089873	82.888	748	128	0	3611	4358	748	1	0.0	673
MSTRG.11627.1	CNT20238441	78.189	243	51	2	192	433	406	165	7.89e-36	154
MSTRG.11663.1	CNT2028838	85	140	19	2	442	580	674	536	2.97e-32	141
MSTRG.11663.2	CNT2028838	85	140	19	2	568	706	674	536	3.64e-32	141
MSTRG.11739.2	CNT20235570	85.246	122	18	0	499	620	1413	1292	1.56e-27	126
MSTRG.11739.1	CNT20235570	85.246	122	18	0	606	727	1413	1292	1.72e-27	126
MSTRG.11739.3	CNT20235570	85.246	122	18	0	636	757	1413	1292	1.71e-27	126
MSTRG.11739.4	CNT20235570	85.246	122	18	0	354	475	1413	1292	1.24e-27	126
MSTRG.11799.1	CNT20217883	90.863	197	18	0	1	197	441	245	6.59e-70	265
MSTRG.11835.1	CNT20222375	10	70	0	0	331	400	41	110	5.20e-29	130
MSTRG.11839.1	CNT2024037	91.62	179	9	2	116	294	98	270	3.89e-62	243
MSTRG.11839.2	CNT2024037	91.62	179	9	2	31	209	98	270	2.91e-62	243
MSTRG.11921.1	CNT2033711	93.103	87	5	1	709	795	334	249	2.21e-27	126
MSTRG.11970.1	CNT2059400	95.105	143	5	1	329	471	279	419	4.09e-57	224
MSTRG.12023.1	CNT20182255	84.444	135	19	2	199	332	510	377	2.86e-29	132
MSTRG.12031.1	CNT2069105	85.211	142	21	0	767	908	203	62	2.77e-33	147
MSTRG.12035.1	CNT2075828	82.759	145	21	4	1236	1378	322	180	2.42e-27	126
MSTRG.12049.1	CNT20236002	77.523	218	47	2	2	218	4	220	2.43e-29	130
MSTRG.12069.1	CNT2040209	77.403	385	77	9	470	849	724	1103	1.50e-55	220
MSTRG.12127.1	CNT2030193	82.673	404	68	2	71	473	268	670	3.42e-97	357
MSTRG.12155.1	CNT2047077	84.835	455	62	5	222	672	208	659	1.75e-125	451
MSTRG.12220.1	CNT20224531	75.987	304	65	7	400	699	1565	1266	1.23e-34	150
MSTRG.12239.1	CNT2067457	96.269	536	18	2	1014	1548	438	972	0.0	878
MSTRG.12296.1	CNT20210262	82.42	529	93	2	348	875	528	1	8.67e-125	449
MSTRG.12367.1	CNT20124301	76.19	273	52	10	510	771	396	666	3.27e-29	132
MSTRG.12370.1	CNT2072341	82.659	173	28	2	438	609	1633	1462	2.87e-35	152
MSTRG.12477.1	CNT2093401	84.615	169	24	2	416	583	324	157	6.75e-40	167
MSTRG.12478.1	CNT2027381	81.98	164	28	2	92	255	222	62	5.20e-28	128
MSTRG.12538.1	CNT20188284	84.47	514	65	7	31	533	632	125	8.34e-147	521
MSTRG.12639.1	CNT202211	97.368	76	2	0	1	76	2098	2173	3.35e-29	130
MSTRG.12651.1	CNT20174828	74.346	382	94	4	553	932	397	18	1.82e-37	159
MSTRG.12794.1	CNT2050546	77.66	188	40	2	1361	1547	1415	1601	2.20e-23	113
MSTRG.12812.1	CNT2010768	81.757	148	17	6	161	303	1403	1261	1.82e-23	115
MSTRG.12832.1	CNT20238899	85.475	179	26	0	253	431	313	135	1.11e-45	187
MSTRG.12832.2	CNT20238899	85.475	179	26	0	257	435	313	135	1.02e-45	187
MSTRG.12850.1	CNT20190200	76.692	399	87	6	1	396	547	152	4.39e-55	217
MSTRG.12889.1	CNT2058674	87.558	434	42	9	2	434	1037	1459	1.24e-137	492
MSTRG.12926.1	CNT2075348	84.259	216	29	5	2	214	449	662	4.50e-52	206
MSTRG.12986.3	CNT2074923	83.929	112	15	2	93	204	495	387	1.84e-21	104
MSTRG.13113.1	CNT2074852	85.921	277	37	2	79	354	180	455	1.31e-78	294
MSTRG.13168.1	CNT2057221	94.258	209	12	0	1159	1367	118	326	1.02e-85	320
MSTRG.13170.1	CNT2094879	93.38	158	11	0	2	159	802	645	2.26e-59	231
MSTRG.13171.1	CNT2049639	97.872	94	2	0	303	396	203	110	4.24e-39	163
MSTRG.13178.1	CNT20126447	85.953	299	42	0	413	711	299	1	1.49e-85	320
MSTRG.13358.1	CNT202532	84.768	151	23	0	147	297	377	227	7.56e-35	152
MSTRG.13390.1	CNT2028047	82.326	215	38	0	203	417	18	232	2.67e-46	187
MSTRG.13403.1	CNT20184545	78.824	170	36	0	1238	1407	184	15	9.73e-24	115
MSTRG.13428.1	CNT20204026	74.34	647	147	16	573	1210	476	1110	5.43e-63	244
MSTRG.13433.1	CNT2075529	87.736	212	26	0	472	683	212	1	3.30e-64	248
MSTRG.13444.1	CNT2081201	96.667	90	3	0	1	90	514	603	1.85e-35	150
MSTRG.13632.1	CNT2028039	86.667	240	29	3	635	871	379	618	1.67e-68	263
MSTRG.13725.1	CNT2047077	81.922	437	68	9	297	724	218	652	1.39e-97	359
MSTRG.13768.1	CNT2078241	86.239	218	30	0	1578	1795	221	4	1.65e-60	237
MSTRG.13836.1	CNT20139834	91.848	368	29	1	286	652	928	1295	1.17e-143	512
MSTRG.14017.1	CNT2061822	94.9	434	12	3	987	1420	12	431	0.0	645
MSTRG.14044.1	CNT20125865	78.177	362	66	11	316	675	113	463	4.01e-55	219
MSTRG.14145.1	CNT2042248	76.154	650	145	9	240	884	193	837	3.07e-90	335
MSTRG.14145.2	CNT2042248	75.692	650	143	13	289	928	193	837	1.42e-83	313
MSTRG.14149.1	CNT20209670	79.605	304	58	4	118	420	303	3	3.62e-54	215
MSTRG.14153.1	CNT2072931	87.5	176	22	0	569	744	213	38	6.96e-51	204
MSTRG.14177.1	CNT20139833	95.695	302	12	1	1	302	990	1290	2.85e-135	484
MSTRG.14191.1	CNT20235705	77.1	607	113	12	209	814	791	210	5.43e-88	327
MSTRG.14193.1	CNT2087387	82.469	559	94	3	574	1130	557	1	9.85e-136	486
MSTRG.14220.1	CNT20213191	85.981	107	15	0	208	314	107	1	3.53e-24	115
MSTRG.14220.2	CNT20213191	85.981	107	15	0	194	300	107	1	3.92e-24	115
MSTRG.14220.3	CNT20213191	85.981	107	15	0	188	294	107	1	3.49e-24	115
MSTRG.14338.1	CNT2085868	79.256	1210	232	18	301	1500	666	1866	0.0	826
MSTRG.14353.1	CNT2084515	92.883	281	13	3	584	860	1	278	1.85e-110	401
MSTRG.14400.1	CNT2031664	84.91	880	137	3	484	1361	1003	125	0.0	846
MSTRG.14401.1	CNT20174344	85.227	880	126	4	671	1548	1112	235	0.0	902
MSTRG.14413.1	CNT20150019	85.185	243	36	0	713	955	371	129	1.88e-64	250
MSTRG.14417.2	CNT2075183	85.811	296	42	0	203	498	555	260	5.00e-84	315
MSTRG.14523.1	CNT20181150	85.517	145	18	3	461	604	612	470	3.46e-34	148
MSTRG.14557.1	CNT2088175	82.632	190	29	4	348	535	99	286	3.70e-39	165
MSTRG.14645.1	CNT201311	81.918	636	114	1	476	1111	755	121	1.10e-150	536
MSTRG.14679.1	CNT20139452	95.833	72	3	0	250	321	78	149	2.66e-25	117
MSTRG.14743.1	CNT20233179	83.262	233	39	0	437	669	233	1	4.16e-54	215
MSTRG.14745.1	CNT20237599	83.691	233	38	0	818	1050	374	142	1.86e-55	220
MSTRG.14780.1	CNT2092459	80.237	253	48	2	79	330	320	69	2.16e-46	189
MSTRG.14843.1	CNT20132227	82.558	172	28	2	1	171	48	218	2.26e-35	150
MSTRG.14876.1	CNT206114	94.118	136	8	0	1191	1326	702	567	8.32e-52	207
MSTRG.14876.2	CNT206114	94.118	136	8	0	1145	1280	702	567	8.06e-52	207
MSTRG.14926.1	CNT2033966	80.556	144	26	2	1092	1234	276	134	2.87e-22	110
MSTRG.14926.2	CNT2033966	80.556	144	26	2	545	687	276	134	1.84e-22	110
MSTRG.15002.1	CNT2030462	77.729	229	47	4	523	749	536	310	6.94e-31	137
MSTRG.15028.1	CNT2072107	84.18	219	35	0	234	452	339	121	3.87e-53	211
MSTRG.15101.1	CNT20238579	83.36	224	38	0	1724	1947	1411	1188	1.58e-50	204
MSTRG.15179.1	CNT2023598	81.277	235	44	0	351	585	328	562	5.99e-47	191
MSTRG.15238.1	CNT20237276	94.152	171	10	0	111	281	19	189	1.42e-68	261
MSTRG.15329.1	CNT20235880	84.615	104	16	0	426	529	123	226	5.85e-21	104
MSTRG.15331.1	CNT2044992	87.79	178	21	2	203	379	7	183	4.79e-50	202
MSTRG.15391.1	CNT20235162	81.899	337	56	4	2182	2514	563	228	4.15e-73	279
MSTRG.15548.1	CNT2093891	91.25	160	14	0	1	160	418	577	6.91e-56	219
MSTRG.15676.1	CNT2043741	92.105	228	18	0	131	358	369	142	5.92e-87	322
MSTRG.15718.1	CNT209181	89.68	281	25	2	113	392	278	1	6.52e-97	355
MSTRG.15726.1	CNT20209270	81.81	148	28	0	2570	2717	876	729	8.42e-25	119
MSTRG.15727.1	CNT20191695	82.836	134	23	0	231	364	276	409	1.03e-25	121
MSTRG.15727.3	CNT20191695	82.836	134	23	0	231	364	276	409	9.62e-26	121
MSTRG.15727.4	CNT20191695	82.836	134	23	0	231	364	276	409	1.38e-25	121
MSTRG.15802.1	CNT2074326	82.895	152	26	0	1406	1557	152	1	1.37e-30	137
MSTRG.15802.2	CNT2074326	82.895	152	26	0	1510	1661	152	1	1.44e-30	137
MSTRG.15816.1	CNT206793	83.683	429	57	7	746	1162	619	192	1.60e-107	392
MSTRG.15888.1	CNT2057799	77.26	365	71	9	1657	2011	1092	730	1.84e-50	204
MSTRG.15888.2	CNT2057799	77.26	365	71	9	1639	1993	1092	730	1.89e-50	204
MSTRG.15939.1	CNT2075261	94.203	69	4	0	631	699	89	21	2.58e-21	106
MSTRG.15980.1	CNT2021231	87.31	293	23	7	21	313	356	79	5.01e-85	316
MSTRG.16075.1	CNT20230046	81.271	582	109	0	806	1387	1223	642	2.75e-131	472
MSTRG.16178.1	CNT2072137	87.69	116	15	0	697	812	711	596	3.59e-29	132
MSTRG.16213.1	CNT208020	92.953	298	20	1	1	297	819	522	9.26e-120	433
MSTRG.16234.1	CNT2075183	83.775	302	49	0	297	598	561	260	1.07e-75	287
MSTRG.16273.1	CNT2094596	81.269	662	119	4	562	1220	738	79	3.58e-149	531
MSTRG.16274.1	CNT2034935	85.567	194	26	2	861	1053	245	53	2.63e-50	202
MSTRG.16317.1	CNT2073168	81.595	163	28	2	1003	1164	191	30	1.42e-29	134
MSTRG.16360.1	CNT2065481	86.184	152	21	0	422	573	724	573	3.59e-39	165
MSTRG.16394.1	CNT20191	79.351	339	46	12	126	461	322	5	8.79e-55	217
MSTRG.16422.1	CNT2054779	89.13	92	9	1	144	234	429	338	1.67e-23	113
MSTRG.16484.1	CNT20151026	85.135	148	21	1	245	391	312	165	6.60e-35	150
MSTRG.16487.1	CNT207754	91.71	168	13	2	440	606	2	168	1.79e-57	226
MSTRG.16491.1	CNT20155116	77.826	230	49	2	607	835	229	1	1.07e-31	141
MSTRG.16538.1	CNT20140672	86.111	144	20	0	459	602	478	335	1.53e-36	156
MSTRG.16554.1	CNT2046062	84.762	105	16	0	103	207	610	714	7.45e-22	106
MSTRG.16617.1	CNT2075550	86.408	206	28	0	1598	1803	289	84	3.41e-57	226
MSTRG.16724.1	CNT20136522	83.836	365	37	9	45	390	1	362	3.88e-89	329
MSTRG.16785.1	CNT2061829	81.21	463	78	7	635	1095	225	680	4.03e-99	364
MSTRG.16962.1	CNT20208988	93.789	322	19	1	556	876	215	536	8.90e-135	483
MSTRG.16966.2	CNT2094210	79.57	279	57	0	1596	1874	310	32	3.06e-49	200
MSTRG.17080.1	CNT2068948	72.644	658	173	6	712	1364	665	1320	6.35e-53	211
MSTRG.17124.1	CNT2020588	90.604	149	14	0	673	821	2583	2731	2.49e-49	198
MSTRG.17310.1	CNT20112076	86.986	146	19	0	573	718	146	1	6.31e-39	165
MSTRG.17360.1	CNT20146698	79.167	168	33	2	2238	2404	183	17	1.09e-23	115
MSTRG.17442.1	CNT2072341	82.857	175	30	0	282	456	1636	1462	4.30e-37	158
MSTRG.17445.1	CNT20237986	79.316	614	100	13	394	993	23	623	3.78e-114	414
MSTRG.17629.1	CNT20133093	98.39	102	2	0	491	592	512	613	2.32e-43	178
MSTRG.17638.1	CNT2093242	89.756	205	17	2	1137	1338	442	239	2.22e-67	259
MSTRG.17659.1	CNT20121067	83.63	862	144	2	2128	2988	1420	560	0.0	782
MSTRG.17662.1	CNT20136362	84.597	422	46	8	1978	2393	463	55	6.88e-110	401
MSTRG.17730.1	CNT20187409	90.683	161	7	2	245	399	324	166	4.73e-52	207
MSTRG.17821.1	CNT2011745	77.106	463	94	10	388	842	676	218	9.98e-67	257
MSTRG.17843.1	CNT2016204	84.615	117	17	1	733	849	475	360	3.60e-24	115
MSTRG.17883.1	CNT2065479	80.567	247	43	3	873	1117	911	668	2.66e-45	185
MSTRG.18139.1	CNT2043023	77.574	272	58	3	251	522	213	481	2.00e-38	163
MSTRG.18143.1	CNT20183141	84.181	177	28	0	334	510	380	204	3.19e-41	172
MSTRG.18148.1	CNT20235237	85	300	45	0	4048	4347	304	5	8.93e-81	305
MSTRG.18205.1	CNT20227469	78.298	235	45	2	1283	1514	320	89	3.72e-33	147
MSTRG.18249.1	CNT20225253	82.353	187	31	2	548	733	245	60	4.76e-38	161
MSTRG.18254.1	CNT2075165	84.775	289	43	1	756	1044	2046	1759	4.47e-76	289
MSTRG.18273.1	CNT2035174	90.833	120	11	0	1323	1442	22	141	8.07e-38	161
MSTRG.18275.1	CNT209581	81.967	244	44	0	438	681	244	1	6.19e-52	207
MSTRG.18325.1	CNT2068948	77.619	210	42	3	739	944	665	873	1.78e-26	122
MSTRG.18392.1	CNT2070299	84.483	232	33	3	127	356	1219	989	1.55e-57	226
MSTRG.18406.1	CNT2046916	88.889	99	7	4	16	112	418	322	4.75e-26	119
MSTRG.18512.1	CNT2072988	84.868	152	23	0	1938	2089	518	367	1.83e-35	154
MSTRG.18542.1	CNT2049699	73.524	525	114	18	673	1189	114	621	2.11e-42	176
MSTRG.18542.2	CNT2049699	73.524	525	114	18	360	876	114	621	1.44e-42	176
MSTRG.18579.1	CNT2085513	83.82	662	108	4	754	1413	965	306	1.27e-169	599
MSTRG.18617.1	CNT2068681	84.362	243	35	3	13	254	1506	1266	2.67e-60	235
MSTRG.18846.1	CNT20132227	83.41	217	34	2	7	222	218	3	6.46e-50	200
MSTRG.18848.1	CNT2085549	84.762	210	32	0	724	933	210	1	5.34e-53	211
MSTRG.18848.2	CNT2085549	84.762	210	32	0	683	892	210	1	5.40e-53	211
MSTRG.18856.1	CNT206114	93.627	204	13	0	1	204	759	556	3.24e-82	305
MSTRG.18878.1	CNT20217883	89.4	717	70	4	731	1446	90	801	0.0	898
MSTRG.18879.1	CNT2067718	96.809	282	9	0	1	282	501	220	3.95e-131	472
MSTRG.18900.1	CNT20216517	84.249	273	41	2	202	473	293	22	2.49e-69	265
MSTRG.19069.1	CNT2038716	76.375	309	67	5	2523	2826	484	177	1.32e-37	161
MSTRG.19127.1	CNT2033346	81.533	287	52	1	4265	4551	1	286	1.10e-59	235
MSTRG.19141.1	CNT20134446	89.222	167	18	0	507	673	102	268	1.33e-52	209
MSTRG.19241.1	CNT20213914	76.18	221	52	1	1	221	652	433	1.17e-23	113
MSTRG.19267.1	CNT20188115	96.759	216	7	0	1147	1362	2379	2164	5.04e-98	361
MSTRG.19320.1	CNT201311	82.698	630	107	2	441	1069	757	129	1.50e-157	558
MSTRG.19373.1	CNT20227953	83.505	194	25	3	471	660	220	410	5.29e-42	174
MSTRG.19392.1	CNT20225371	83.19	265	43	2	911	1174	264	1	3.43e-61	239
MSTRG.19444.1	CNT20224195	87.135	171	22	0	140	310	183	13	7.88e-48	195
MSTRG.19472.1	CNT20133093	84.875	562	49	20	1	531	737	181	1.06e-150	534
MSTRG.19530.1	CNT2025941	76.648	364	72	12	6	364	381	736	6.38e-47	189
MSTRG.19572.1	CNT2071119	83.776	339	54	1	206	544	338	1	1.13e-86	322
MSTRG.19572.2	CNT2071119	83.776	339	54	1	260	598	338	1	1.23e-86	322
MSTRG.19692.1	CNT2094596	83.191	470	75	2	1	466	592	123	1.62e-118	427
MSTRG.19748.1	CNT2085785	83.594	128	21	0	474	601	128	1	8.51e-26	121
MSTRG.19858.1	CNT2068547	82.716	162	26	2	1437	1597	572	412	2.76e-32	143
MSTRG.19932.1	CNT2068140	80.255	314	54	7	2346	2655	311	2	5.84e-58	230
MSTRG.19972.1	CNT20188058	99.174	121	1	0	1	121	468	588	9.77e-56	219
MSTRG.19979.1	CNT2029583	81.657	169	31	0	1	169	422	254	1.08e-31	141
MSTRG.20006.1	CNT20128229	78.571	280	60	0	1	280	280	1	1.08e-45	185
MSTRG.20007.1	CNT20239184	85.714	119	17	0	343	461	233	115	6.53e-28	126
MSTRG.20008.1	CNT20121778	79.803	203	40	1	2174	2376	494	293	5.87e-33	147
MSTRG.20022.1	CNT2046062	87.5	96	12	0	193	288	610	705	3.09e-23	111
MSTRG.20104.1	CNT20238350	82.4	125	20	2	421	544	76	199	1.22e-21	108
MSTRG.20158.1	CNT2083978	91.892	111	8	1	964	1073	483	593	7.21e-36	154
MSTRG.20192.1	CNT20237064	84.454	238	34	1	87	321	812	575	2.58e-59	231
MSTRG.20219.1	CNT201679	88.176	296	35	0	273	568	343	48	5.22e-96	353
MSTRG.20402.1	CNT2072067	81.319	182	34	0	297	478	1379	1198	4.52e-34	148
MSTRG.20424.1	CNT20154055	85.96	208	31	0	664	871	208	1	1.21e-53	213
MSTRG.20463.1	CNT20180660	85.324	879	127	2	616	1493	1164	287	0.0	907
MSTRG.20575.1	CNT2058732	95.41	121	6	0	83	203	365	485	9.46e-48	191
MSTRG.20615.1	CNT20126340	81.1	291	49	5	299	586	288	1	5.53e-58	228
MSTRG.20826.1	CNT20115301	85.321	109	14	2	624	731	286	393	8.40e-23	111
MSTRG.20864.1	CNT2067397	83.916	286	44	2	128	412	536	252	2.29e-71	272
MSTRG.20923.2	CNT20235590	82.828	297	51	0	844	1140	594	298	2.31e-69	267
MSTRG.20970.1	CNT2089952	76.98	410	95	3	328	735	414	6	4.08e-53	211
MSTRG.21035.1	CNT20231240	79.404	403	83	0	762	1164	1713	1311	3.56e-75	285
MSTRG.21091.1	CNT2020588	85.942	313	43	1	1	313	3187	2876	3.73e-90	333
MSTRG.21112.1	CNT2010467	82.721	272	47	0	146	417	919	648	1.17e-62	243
MSTRG.21146.1	CNT20211991	86.854	213	26	2	509	720	422	211	1.46e-60	237
MSTRG.21159.1	CNT2094596	85.285	666	97	1	261	926	743	79	0.0	686
MSTRG.21160.1	CNT2089775	82.957	798	133	1	116	910	92	889	0.0	717
MSTRG.21160.2	CNT2089775	84	800	125	1	187	983	90	889	0.0	765
MSTRG.21215.1	CNT2068773	81.569	255	43	4	267	519	197	449	3.78e-52	207
MSTRG.21215.3	CNT2068773	81.569	255	43	4	244	496	197	449	3.13e-52	207
MSTRG.21341.1	CNT201679	87.129	303	39	0	274	576	343	41	3.32e-93	344
MSTRG.21346.1	CNT20209239	81.34	418	68	7	633	1042	964	549	3.84e-89	331
MSTRG.21348.1	CNT20149994	82.373	590	95	8	848	1434	765	182	2.61e-141	505
MSTRG.21375.1	CNT204371	98.78	82	1	0	40	121	415	334	2.20e-34	147
MSTRG.21457.1	CNT2067102	78.947	380	80	0	419	798	382	3	3.90e-67	259
MSTRG.21461.1	CNT2028837	89.488	371	36	3	1857	2225	1	370	1.71e-129	466
MSTRG.21730.1	CNT2067964	84.951	206	31	0	398	603	206	1	2.42e-52	209
MSTRG.21730.2	CNT2067964	84.951	206	31	0	367	572	206	1	2.37e-52	209
MSTRG.21763.1	CNT20237231	82.924	2079	317	26	235	2307	2901	855	0.0	1838
MSTRG.21842.1	CNT20235715	79.157	451	73	15	1426	1865	506	66	3.12e-77	292
MSTRG.21894.1	CNT2066435	80.87	230	44	0	182	411	211	440	2.64e-44	182
MSTRG.21948.1	CNT20225165	74.453	548	122	13	2147	2682	325	866	1.78e-55	220
MSTRG.22114.1	CNT201424	91.26	78	7	0	28	105	1774	1697	6.98e-22	106
MSTRG.22123.1	CNT2012146	87.574	169	21	0	82	250	213	381	3.37e-49	196
MSTRG.22136.1	CNT20186095	98.889	90	1	0	1	90	426	337	1.29e-38	161
MSTRG.22260.1	CNT2065582	80.399	301	55	3	334	632	382	680	2.36e-57	226
MSTRG.22291.1	CNT2072963	80.405	296	56	2	738	1032	375	81	8.67e-57	224
MSTRG.22335.1	CNT20181116	82.96	223	36	2	419	640	222	1	1.46e-49	200
MSTRG.22344.1	CNT20144534	73.913	736	184	8	420	1151	732	1	3.64e-76	289
MSTRG.22409.1	CNT2088316	74.875	601	147	3	601	1199	896	298	7.68e-71	270
MSTRG.22453.1	CNT2087550	80.665	331	60	4	110	438	329	1	4.70e-66	254
MSTRG.22514.1	CNT2022835	76.372	419	92	5	964	1380	414	1	4.45e-55	219
MSTRG.22573.1	CNT20966	80.982	163	29	2	200	361	162	1	1.84e-28	128
MSTRG.22598.1	CNT20258	86.879	282	37	0	196	477	2000	1719	7.28e-85	316
MSTRG.22621.1	CNT2043533	84.18	219	35	0	1495	1713	238	20	8.47e-53	211
MSTRG.22665.1	CNT2058732	93.889	180	11	0	403	582	121	300	1.16e-71	272
MSTRG.22758.1	CNT20151379	84.368	467	66	4	238	703	1197	737	1.81e-125	451
MSTRG.22924.1	CNT2072892	84.366	339	51	2	734	1071	588	251	4.20e-89	331
MSTRG.22958.1	CNT20182177	79.191	173	34	2	93	264	129	300	1.17e-25	119
MSTRG.23058.1	CNT20144279	79.741	232	43	4	102	331	692	463	2.10e-39	165
MSTRG.23106.1	CNT20151486	83.485	878	145	0	535	1412	1028	151	0.0	819
MSTRG.23197.1	CNT2071965	80.83	241	38	9	1238	1473	426	191	1.35e-40	171
MSTRG.23318.1	CNT2024171	84.91	308	47	2	660	966	307	1	1.54e-78	296
MSTRG.23368.1	CNT20126954	83.936	249	40	0	480	728	352	104	2.58e-61	239
MSTRG.23435.1	CNT2073898	79.85	153	30	2	271	422	3709	3558	6.44e-21	104
MSTRG.23521.1	CNT2089948	75.3	417	96	7	3914	4327	413	1	7.05e-47	193
MSTRG.23618.2	CNT20237802	79.734	301	58	3	259	558	201	499	2.81e-54	215
MSTRG.23754.1	CNT2021764	88.95	126	15	0	103	228	201	76	4.83e-35	150
MSTRG.23890.1	CNT2034128	76.819	371	63	8	122	492	515	168	1.13e-45	187
MSTRG.24094.1	CNT2039719	80.282	142	27	1	130	270	88	229	1.01e-21	106
MSTRG.24216.1	CNT208380	90.152	132	13	0	207	338	226	95	1.98e-41	172
MSTRG.24230.1	CNT20121507	75.641	468	97	13	1823	2280	463	3	2.63e-54	217
MSTRG.24251.1	CNT2089212	80.37	433	63	9	110	542	67	477	7.26e-83	309
MSTRG.24259.1	CNT2028837	91.124	169	15	0	833	1001	279	447	1.17e-58	230
MSTRG.24292.1	CNT2039419	77.317	410	81	9	233	639	948	1348	1.07e-59	233
MSTRG.24292.2	CNT2039419	76.453	344	69	9	176	516	1014	1348	4.58e-43	178
MSTRG.24410.1	CNT2085513	81.587	668	118	3	790	1456	965	302	4.97e-154	547
MSTRG.24416.2	CNT208264	87.5	96	12	0	556	651	252	157	4.89e-23	111
MSTRG.24511.1	CNT20211716	93.213	221	15	0	220	440	1499	1279	1.13e-87	326
MSTRG.24575.1	CNT2069882	89.313	131	14	0	192	322	132	262	2.16e-39	165
MSTRG.24726.1	CNT20186226	91.213	569	35	5	2643	3204	1	561	0.0	761
MSTRG.24743.2	CNT20235819	89.157	83	9	0	944	1026	688	606	9.27e-21	104
MSTRG.24744.1	CNT20226212	81.55	271	48	2	4236	4505	423	154	9.25e-56	222
MSTRG.24745.2	CNT20226212	81.55	271	48	2	398	667	154	423	3.96e-56	222
MSTRG.24763.1	CNT208020	95.652	115	5	0	1	115	467	353	9.42e-46	185
MSTRG.24820.1	CNT2077516	81.593	364	65	2	224	586	425	63	1.31e-79	300
MSTRG.24851.1	CNT20149085	82.132	319	56	1	1806	2123	571	253	4.82e-71	272
MSTRG.24869.1	CNT20238312	76.672	643	144	5	145	784	1709	1070	4.11e-95	351
MSTRG.24899.1	CNT208077	81.973	294	53	0	310	603	444	151	8.22e-65	250
MSTRG.24920.1	CNT20231240	80.846	402	77	0	911	1312	1713	1312	1.98e-84	316
MSTRG.24928.1	CNT2042033	92.92	113	8	0	2	114	976	1088	1.83e-40	167
MSTRG.24931.1	CNT20165862	78.472	288	56	6	188	472	355	71	5.96e-45	183
MSTRG.25094.1	CNT20148123	75.93	457	94	16	1983	2434	15	460	2.05e-55	220
MSTRG.25160.1	CNT2040006	80.34	412	81	0	487	898	429	18	1.52e-83	313
MSTRG.25226.1	CNT20236883	81.955	266	48	0	736	1001	420	155	1.71e-57	226
MSTRG.25297.1	CNT20238137	92.188	192	15	0	121	312	224	415	5.94e-72	272
MSTRG.25342.1	CNT2029528	88.742	151	17	0	1211	1361	463	313	3.73e-45	185
MSTRG.25460.1	CNT2067718	98.873	355	4	0	3	357	357	711	3.75e-180	634
MSTRG.25489.1	CNT2085549	84.571	175	26	1	766	939	210	36	3.10e-41	172
MSTRG.25562.1	CNT2020588	89.702	369	34	4	1	368	1797	2162	1.65e-130	468
MSTRG.25567.1	CNT2039014	87.935	489	53	4	3	488	126	611	2.06e-162	573
MSTRG.25572.1	CNT2093861	80.258	233	40	6	678	908	198	426	1.47e-40	171
MSTRG.25626.1	CNT2033346	83.803	284	46	0	150	433	284	1	4.29e-71	270
MSTRG.25632.1	CNT2031368	85.217	575	83	2	1893	2467	1284	712	1.21e-166	590
MSTRG.25661.1	CNT20405	90	140	11	2	380	516	414	275	8.79e-43	178
MSTRG.25834.1	CNT20211696	83.502	297	47	2	1035	1330	618	323	2.79e-72	276
MSTRG.25953.1	CNT2040841	76.32	587	110	16	741	1323	614	53	4.65e-76	289
MSTRG.25953.2	CNT2040841	76.32	587	110	16	2072	2654	614	53	7.01e-76	289
MSTRG.25958.1	CNT20188098	91.882	271	13	2	1	271	92	353	5.16e-101	370
MSTRG.25999.1	CNT2084515	93.488	215	8	2	638	852	209	1	3.30e-84	315
MSTRG.26023.1	CNT20190898	91.26	78	7	0	386	463	1	78	1.85e-21	106
MSTRG.26023.2	CNT20190898	91.26	78	7	0	1355	1432	1	78	3.74e-21	106
MSTRG.26149.1	CNT2034935	83.684	190	31	0	611	800	245	56	1.07e-43	180
MSTRG.26160.1	CNT2075165	83.26	271	43	1	871	1141	2025	1758	2.46e-62	243
MSTRG.26295.1	CNT202075	82.209	326	58	0	361	686	467	142	2.53e-74	281
MSTRG.26418.1	CNT20166124	78.659	328	70	0	19	346	634	307	1.30e-55	219
MSTRG.26510.1	CNT2023552	97.101	69	2	0	401	469	50	118	4.89e-25	117
MSTRG.26615.1	CNT2065950	81.572	1145	206	5	212	1352	1561	418	0.0	941
MSTRG.26652.1	CNT20190972	83.41	171	21	8	761	927	167	1	7.51e-34	148
MSTRG.26681.2	CNT208132	89.773	88	9	0	1067	1154	303	216	2.31e-23	113
MSTRG.26681.1	CNT208132	89.773	88	9	0	1168	1255	303	216	2.48e-23	113
MSTRG.26752.1	CNT2089347	80.645	155	29	1	959	1113	513	360	4.16e-25	119
MSTRG.26837.1	CNT2010462	77.43	257	59	0	269	525	873	617	4.72e-34	148
MSTRG.26856.1	CNT2088176	81.818	407	72	2	372	777	24	429	6.23e-92	340
MSTRG.26917.1	CNT20237009	90.215	419	40	1	446	863	544	126	8.14e-154	545
MSTRG.26918.1	CNT20208988	88.475	295	19	2	1	294	281	1	4.26e-93	342
MSTRG.26920.1	CNT2042609	89.13	184	19	1	436	619	188	6	2.41e-58	228
MSTRG.27013.1	CNT20190982	86.538	416	56	0	201	616	1048	633	1.34e-127	459
MSTRG.27087.2	CNT20237266	79.775	267	52	2	493	758	266	1	1.89e-47	193
MSTRG.27124.1	CNT2041973	83.146	178	28	2	1152	1328	1	177	1.20e-37	161
MSTRG.27126.1	CNT2065564	93.684	190	11	1	53	241	235	46	6.50e-80	298
MSTRG.27163.1	CNT20235168	81.707	246	39	1	1004	1243	293	48	2.25e-49	200
MSTRG.27218.1	CNT2032537	75.949	237	43	11	711	933	258	22	5.08e-22	110
MSTRG.27229.1	CNT20188943	89.583	96	7	1	2960	3055	307	215	1.10e-24	119
MSTRG.27246.1	CNT20203726	85.981	107	11	3	610	715	910	807	5.24e-23	111
MSTRG.27258.1	CNT2044878	77.976	168	35	2	516	682	208	42	3.87e-21	106
MSTRG.27300.1	CNT20217851	85.714	161	20	1	17	174	1286	1126	1.14e-39	167
MSTRG.27312.1	CNT20235507	82.86	441	75	4	849	1287	449	11	9.39e-102	374
MSTRG.27380.1	CNT2086151	79.87	416	72	11	1277	1690	2247	1845	3.76e-71	272
MSTRG.27386.1	CNT203661	92.718	206	15	0	32	237	1	206	2.22e-79	298
MSTRG.27457.1	CNT2038689	79.278	637	128	4	345	979	27	661	1.46e-123	446
MSTRG.27524.1	CNT209065	81.421	183	24	7	133	307	819	639	4.50e-32	141
MSTRG.27691.1	CNT2029347	85.165	364	34	1	3	366	486	143	1.66e-97	357
MSTRG.27737.1	CNT2068948	79.104	268	54	2	399	665	931	665	1.10e-44	183
MSTRG.27815.1	CNT20217021	79.828	233	41	4	303	532	535	306	2.86e-39	165
MSTRG.27834.1	CNT2077996	81.818	176	30	2	1173	1347	177	3	2.68e-33	147
MSTRG.27834.2	CNT2077996	81.503	173	30	2	891	1062	174	3	1.09e-31	141
MSTRG.27838.1	CNT2087387	82.79	558	98	2	674	1230	557	1	2.13e-132	475
MSTRG.27882.1	CNT20167832	10	121	0	0	1	121	128	8	3.39e-57	224
MSTRG.27904.1	CNT2065087	76.817	289	61	6	484	769	1124	839	1.10e-36	158
MSTRG.27954.1	CNT20237727	83.333	192	30	2	244	434	613	423	1.59e-42	176
MSTRG.27983.1	CNT20210276	94.915	118	6	0	4	121	286	169	7.35e-46	185
MSTRG.28014.1	CNT20210070	86.335	161	20	2	1280	1439	281	122	1.78e-41	174
MSTRG.28027.1	CNT20186226	92	100	8	0	301	400	505	406	8.23e-32	141
MSTRG.28067.2	CNT2016515	84.483	116	18	0	465	580	1668	1553	5.38e-24	115
MSTRG.28110.1	CNT20190679	89.109	101	10	1	282	381	286	186	2.79e-27	124
MSTRG.28134.1	CNT20237471	80.769	156	28	2	812	966	351	505	8.18e-26	121
MSTRG.28141.1	CNT2054218	82.857	175	30	0	577	751	720	546	5.67e-37	158
MSTRG.28312.1	CNT2073230	86.809	235	31	0	994	1228	271	37	1.63e-68	263
MSTRG.28367.2	CNT2074325	85.388	219	32	0	1263	1481	727	509	8.39e-58	228
MSTRG.28367.1	CNT2074325	84.127	315	46	3	443	756	824	513	3.17e-80	302
MSTRG.28390.2	CNT2038571	85.211	142	21	0	3646	3787	52	193	9.99e-35	152
MSTRG.28390.3	CNT2038571	85.211	142	21	0	3346	3487	52	193	9.23e-35	152
MSTRG.28390.4	CNT2038571	85.211	142	21	0	3386	3527	52	193	9.35e-35	152
MSTRG.28468.1	CNT20174600	84.571	175	27	0	395	569	487	313	9.39e-42	174
MSTRG.28468.2	CNT20174600	82.927	205	31	4	473	673	517	313	7.57e-44	182
MSTRG.28499.2	CNT20216918	81.356	177	28	5	342	515	475	649	1.11e-31	139
MSTRG.28507.1	CNT2073537	85.401	137	20	0	1317	1453	352	216	4.57e-32	143
MSTRG.28507.2	CNT2073537	85.401	137	20	0	1752	1888	352	216	3.28e-32	143
MSTRG.28573.1	CNT2052503	82.616	627	107	2	748	1373	689	64	9.73e-156	553
MSTRG.28578.1	CNT2034216	77.754	463	72	17	1360	1821	433	1	4.28e-66	255
MSTRG.28609.1	CNT2099918	89.831	118	11	1	1	117	493	610	2.04e-35	150
MSTRG.28613.1	CNT20187360	88.542	96	11	0	165	260	37	132	2.13e-25	117
MSTRG.28618.1	CNT20127816	80.966	352	63	4	1866	2215	350	1	3.80e-72	276
MSTRG.28652.2	CNT2089775	83.895	801	124	3	125	921	889	90	0.0	760
MSTRG.28703.1	CNT20179374	90.196	102	10	0	252	353	104	3	6.47e-30	134
MSTRG.28738.1	CNT20230935	92.929	99	5	2	3046	3142	153	251	4.63e-32	143
MSTRG.28752.1	CNT20236002	76.238	303	68	4	284	584	378	78	7.51e-37	158
MSTRG.28786.1	CNT2091090	90.647	139	12	1	510	647	439	301	5.44e-45	183
MSTRG.28808.1	CNT20226475	83.858	254	40	1	268	521	668	416	5.05e-62	241
MSTRG.28821.1	CNT20136556	80.24	167	33	0	1610	1776	622	456	3.39e-27	126
MSTRG.28829.7	CNT2059254	79.804	817	156	6	1545	2358	1600	2410	1.33e-165	586
MSTRG.28829.1	CNT2059254	79.804	817	156	6	520	1333	1600	2410	7.48e-166	586
MSTRG.28829.5	CNT2062679	77.578	669	149	1	1367	2034	126	794	4.38e-111	405
MSTRG.28865.1	CNT2094296	82.456	285	47	3	467	750	568	286	2.26e-63	246
MSTRG.28907.1	CNT2086740	81.633	343	59	4	27	367	341	1	2.50e-74	281
MSTRG.28945.1	CNT20151628	81.347	193	36	0	395	587	193	385	6.86e-37	158
MSTRG.28951.1	CNT2045419	83.202	381	62	2	684	1063	1709	1330	5.20e-94	348
MSTRG.28973.1	CNT2025016	79.389	393	80	1	579	970	158	550	1.70e-72	276
MSTRG.29056.1	CNT2067611	91.509	106	9	0	187	292	385	490	1.87e-33	147
MSTRG.29171.1	CNT2030659	80.612	196	34	3	1306	1499	237	44	6.69e-34	148
MSTRG.29172.1	CNT2072214	76.977	569	121	9	231	793	608	44	8.50e-85	316
MSTRG.29258.1	CNT2028039	88.158	228	27	0	74	301	513	740	5.01e-72	272
MSTRG.29337.1	CNT20236566	10	110	0	0	2	111	112	3	1.55e-51	204
MSTRG.29369.1	CNT20236002	77.3	387	87	2	756	1141	4	389	9.62e-56	220
MSTRG.29436.1	CNT20239553	73.789	908	207	21	418	1321	416	1296	1.87e-88	329
MSTRG.29452.1	CNT2068902	76	400	88	8	1248	1643	706	311	1.76e-49	200
MSTRG.29484.1	CNT2072892	84.58	345	55	0	122	466	589	245	4.86e-90	333
MSTRG.29566.1	CNT20235317	95.833	240	10	0	334	573	262	23	9.48e-107	388
MSTRG.29584.1	CNT2035840	81.224	245	43	2	343	584	314	70	7.35e-50	200
MSTRG.29677.1	CNT20229699	83.333	144	22	2	1059	1201	899	757	6.72e-29	132
MSTRG.29757.1	CNT2065564	97.414	232	6	0	594	825	232	1	1.16e-108	396
MSTRG.29773.1	CNT2024297	74.398	332	81	3	894	1223	460	789	3.03e-31	139
MSTRG.29773.2	CNT2024297	76.847	203	43	3	998	1198	588	788	8.72e-23	111
MSTRG.29773.5	CNT2024297	76.961	204	43	3	995	1196	588	789	1.72e-23	113
MSTRG.29774.1	CNT2031314	89.344	122	13	0	1187	1308	532	411	1.05e-35	154
MSTRG.29826.1	CNT2067342	80.682	352	65	2	2241	2592	645	297	1.89e-70	270
MSTRG.29887.1	CNT20209313	82.304	599	99	7	440	1034	717	122	1.42e-143	512
MSTRG.30006.1	CNT2084824	76.612	667	133	21	247	900	851	195	1.08e-93	346
MSTRG.30007.1	CNT2094596	78.387	657	133	9	149	801	79	730	3.09e-115	418
MSTRG.30013.1	CNT201311	81.392	661	121	2	451	1110	788	129	2.04e-151	538
MSTRG.30023.1	CNT20162803	82.927	123	15	4	375	494	216	97	2.26e-21	106
MSTRG.30023.2	CNT20162803	82.927	123	15	4	350	469	216	97	2.07e-21	106
MSTRG.30033.1	CNT20208926	72.537	812	197	21	304	1102	833	35	6.34e-62	241
MSTRG.30070.1	CNT20186244	84.68	359	45	10	1	355	31	383	4.69e-95	350
MSTRG.30076.1	CNT20175190	79.37	349	65	5	306	649	398	52	2.29e-61	239
MSTRG.30087.1	CNT2033744	85	120	18	0	461	580	251	132	2.82e-26	122
MSTRG.30087.2	CNT2033744	85	120	18	0	308	427	251	132	2.21e-26	122
MSTRG.30135.1	CNT201229	81.408	355	66	0	725	1079	525	171	5.84e-77	291
MSTRG.30135.2	CNT201229	81.408	355	66	0	838	1192	525	171	6.04e-77	291
MSTRG.30157.1	CNT2049230	82.152	409	73	0	837	1245	36	444	3.05e-95	351
MSTRG.30158.1	CNT2046999	93.151	73	5	0	44	116	236	164	1.06e-22	108
MSTRG.30286.1	CNT20137439	79.661	354	67	5	791	1141	352	1	1.63e-64	250
MSTRG.30361.1	CNT2047077	85.825	388	54	1	257	643	210	597	3.06e-113	411
MSTRG.30462.1	CNT20885	85.5	301	45	0	533	833	556	256	5.16e-82	307
MSTRG.30469.1	CNT20235317	94.805	462	22	2	1	461	461	1	0.0	719
MSTRG.30504.1	CNT20239570	82.812	320	55	0	1483	1802	602	283	1.50e-75	287
MSTRG.30519.1	CNT20117340	74.269	684	162	13	587	1263	931	255	2.04e-72	276
MSTRG.30521.1	CNT20211716	86.869	99	13	0	1240	1338	1003	905	5.50e-23	111
MSTRG.30530.1	CNT20155035	77.237	514	89	16	121	632	488	1	1.50e-72	276
MSTRG.30556.1	CNT2032355	89.385	179	19	0	371	549	179	1	1.04e-57	226
MSTRG.30575.1	CNT2058394	78.919	185	37	2	670	853	434	251	6.64e-27	124
MSTRG.30719.1	CNT20166124	77.951	449	97	2	175	622	307	754	1.17e-73	279
MSTRG.30739.1	CNT20211696	80.268	299	51	7	679	973	324	618	4.83e-55	219
MSTRG.30912.1	CNT20151486	85.202	892	130	2	476	1366	1028	138	0.0	915
MSTRG.30940.1	CNT2028026	85.401	137	18	2	138	273	173	308	3.37e-32	141
MSTRG.31065.2	CNT20236689	80.102	196	34	5	1408	1601	195	3	1.35e-31	141
MSTRG.31065.1	CNT20236689	80.102	196	34	5	1214	1407	195	3	1.25e-31	141
MSTRG.31068.1	CNT2011353	75.558	941	209	17	622	1549	934	2	1.02e-122	444
MSTRG.31143.1	CNT2030214	79.963	544	102	7	1332	1873	39	577	7.60e-108	394
MSTRG.31214.3	CNT208132	89.796	98	10	0	1521	1618	303	206	3.89e-27	126
MSTRG.31214.1	CNT208132	89.796	98	10	0	1617	1714	303	206	4.04e-27	126
MSTRG.31266.1	CNT2075348	83.111	450	74	2	916	1364	824	376	2.09e-112	409
MSTRG.31296.1	CNT20145188	82.105	1140	198	6	185	1321	1547	411	0.0	970
MSTRG.31311.1	CNT208124	79.612	309	63	0	1991	2299	553	245	4.78e-56	222
MSTRG.31349.1	CNT20123342	77.68	266	47	12	861	1119	893	635	8.64e-32	141
MSTRG.31358.1	CNT2086286	79.275	579	100	13	544	1103	1	578	1.40e-105	387
MSTRG.31374.1	CNT208464	76.19	315	60	8	1215	1527	419	118	1.09e-34	152
MSTRG.31460.1	CNT2087387	83.184	559	90	4	667	1223	557	1	2.04e-142	508
MSTRG.31527.1	CNT2079397	81.949	277	50	0	105	381	585	309	1.75e-60	235
MSTRG.31557.1	CNT2085995	83.721	215	34	1	1596	1810	861	648	6.22e-50	202
MSTRG.31573.1	CNT20212566	77.509	289	52	13	159	442	379	99	4.75e-38	161
MSTRG.31596.1	CNT2042609	92.391	184	13	1	33	216	188	6	8.33e-69	261
MSTRG.31598.1	CNT2020588	90.93	646	62	2	3	648	1672	2315	0.0	837
MSTRG.31601.1	CNT2028039	91.346	416	36	0	1	416	652	237	2.25e-161	569
MSTRG.31602.1	CNT207205	92.844	545	35	1	7	551	141	681	0.0	787
MSTRG.31603.1	CNT2071004	92.143	280	22	0	1	280	504	225	2.63e-109	396
MSTRG.31606.1	CNT20198110	86.972	284	19	6	17	291	978	704	1.71e-81	303
MSTRG.31637.1	CNT2072499	81.116	233	42	2	404	635	232	1	3.48e-45	185
MSTRG.31797.1	CNT20186244	93.277	119	8	0	112	230	700	582	3.05e-43	176
MSTRG.31807.1	CNT20230218	76.5	200	45	2	510	708	1115	917	8.55e-22	108
MSTRG.31807.2	CNT20230218	76.5	200	45	2	510	708	1115	917	8.40e-22	108
MSTRG.31832.1	CNT20123052	81.905	210	33	5	156	361	83	291	1.00e-41	172
MSTRG.31836.1	CNT2087058	76.531	294	66	3	860	1152	780	489	1.01e-36	158
MSTRG.31887.1	CNT20130163	85.156	128	19	0	728	855	543	416	6.02e-29	132
MSTRG.31938.1	CNT20154896	79.882	169	34	0	639	807	169	1	9.92e-27	124
MSTRG.31950.1	CNT2029965	78.182	275	56	3	782	1054	1164	1436	2.79e-41	172
MSTRG.32068.1	CNT20223475	78.832	274	57	1	1050	1323	431	159	6.31e-45	185
MSTRG.32107.1	CNT2071666	76.695	811	172	14	837	1639	819	18	4.44e-120	435
MSTRG.32321.1	CNT2065401	78.132	439	77	11	962	1387	899	467	6.78e-68	261
MSTRG.32393.1	CNT2047077	78.372	430	72	10	53	473	628	211	2.15e-74	281
MSTRG.32399.1	CNT2075136	86.607	112	15	0	431	542	112	1	6.86e-27	124
MSTRG.32405.1	CNT2071004	87.18	285	26	2	2115	2398	231	505	1.65e-82	311
MSTRG.32406.1	CNT2060906	84.146	574	83	5	1829	2401	1914	2480	1.78e-154	549
MSTRG.32483.1	CNT20186095	97.973	148	3	0	475	622	318	465	4.59e-67	257
MSTRG.32498.1	CNT20124382	80.687	466	81	9	1658	2116	792	329	1.45e-95	353
MSTRG.32517.1	CNT20128082	88.38	209	25	0	1346	1554	209	1	1.04e-63	248
MSTRG.32532.1	CNT2027516	82.759	116	20	0	758	873	422	537	9.04e-21	104
MSTRG.32577.1	CNT20225590	80.853	914	173	2	175	1087	1541	629	0.0	717
MSTRG.32599.2	CNT2045294	87.407	135	15	2	346	479	361	228	9.15e-36	154
MSTRG.32599.1	CNT20171760	85.315	143	20	1	430	571	971	829	1.60e-33	147
MSTRG.32599.3	CNT20171760	84.848	132	20	0	182	313	960	829	9.29e-30	134
MSTRG.32599.4	CNT20171760	84.962	133	20	0	210	342	961	829	2.66e-30	135
MSTRG.32607.2	CNT2027138	80.952	546	101	3	471	1015	550	7	2.19e-118	429
MSTRG.32607.1	CNT2027138	80.952	546	101	3	519	1063	550	7	2.29e-118	429
MSTRG.32607.3	CNT2027138	80.952	546	101	3	635	1179	550	7	2.36e-118	429
MSTRG.32812.1	CNT20236584	84.524	168	26	0	2109	2276	492	325	2.33e-39	167
MSTRG.32850.1	CNT20166643	80.405	148	27	2	373	519	417	563	5.86e-23	111
MSTRG.32850.2	CNT20166643	80.405	148	27	2	418	564	417	563	6.05e-23	111
MSTRG.32902.1	CNT2021231	86.544	327	31	8	600	926	356	43	6.66e-94	348
MSTRG.32928.1	CNT20238137	92.462	398	30	0	6	403	1	398	9.38e-161	569
MSTRG.33096.1	CNT20239413	76.855	337	72	5	728	1061	334	1	3.46e-45	185
MSTRG.33169.1	CNT20206552	81.935	155	28	0	109	263	155	1	2.05e-29	132
MSTRG.33221.1	CNT208482	89	100	11	0	787	886	100	1	1.08e-26	124
MSTRG.33221.2	CNT208482	89	100	11	0	839	938	100	1	1.07e-26	124
MSTRG.33221.3	CNT208482	89	100	11	0	961	1060	100	1	1.12e-26	124
MSTRG.33223.1	CNT2034956	78	250	47	6	595	840	246	1	3.58e-34	150
MSTRG.33223.3	CNT2034956	78	250	47	6	581	826	246	1	3.47e-34	150
MSTRG.33355.1	CNT2020588	91.71	336	29	1	242	576	482	147	4.45e-126	453
MSTRG.33392.1	CNT2065479	84.524	588	88	3	921	1506	938	352	1.65e-163	579
MSTRG.33446.1	CNT2068948	73.857	700	173	8	229	921	1361	665	1.01e-70	270
MSTRG.33461.1	CNT20236534	84.753	223	32	2	1282	1503	504	283	4.57e-56	222
MSTRG.33464.1	CNT20126504	85.616	146	21	0	431	576	14	159	1.31e-35	154
MSTRG.33479.1	CNT2033346	82.394	284	50	0	420	703	3	286	2.17e-64	248
MSTRG.33500.1	CNT2055441	85.714	105	15	0	1350	1454	881	985	1.02e-22	111
MSTRG.33540.1	CNT2067457	93.763	497	21	5	649	1135	85	581	0.0	737
MSTRG.33620.1	CNT2029583	84.64	251	38	2	775	1024	250	1	1.20e-61	241
MSTRG.33666.1	CNT20187409	96.97	66	1	1	2238	2303	750	814	4.79e-22	110
MSTRG.33666.2	CNT20187409	96.97	66	1	1	2576	2641	750	814	5.15e-22	110
MSTRG.33666.3	CNT20187409	96.97	66	1	1	2237	2302	750	814	4.78e-22	110
MSTRG.33711.1	CNT2073272	81.208	149	23	4	1504	1651	739	595	7.25e-24	115
MSTRG.33712.1	CNT2068948	79.104	268	54	2	51	317	665	931	4.15e-45	183
MSTRG.33751.1	CNT20149013	76.56	639	136	11	3345	3970	11	645	2.54e-85	320
MSTRG.33865.1	CNT2019178	95.312	256	11	1	1	256	255	1	3.29e-111	405
MSTRG.33992.1	CNT20211160	90.805	87	8	0	1	87	211	297	2.97e-25	117
MSTRG.34005.1	CNT20155198	81.481	270	50	0	205	474	341	72	1.23e-56	222
MSTRG.34020.2	CNT20236689	84.302	172	26	1	2832	3003	200	30	3.23e-39	167
MSTRG.34020.1	CNT20236689	84.302	172	26	1	2678	2849	200	30	3.15e-39	167
MSTRG.34020.3	CNT20236689	84.302	172	26	1	2589	2760	200	30	3.05e-39	167
MSTRG.34020.4	CNT20236689	84.302	172	26	1	2749	2920	200	30	3.19e-39	167
MSTRG.34020.7	CNT20236689	84.302	172	26	1	2595	2766	200	30	3.07e-39	167
MSTRG.34020.6	CNT20236689	84.302	172	26	1	2575	2746	200	30	3.06e-39	167
MSTRG.34020.9	CNT20236689	84.302	172	26	1	2636	2807	200	30	3.11e-39	167
MSTRG.34020.10	CNT20236689	84.302	172	26	1	2612	2783	200	30	3.03e-39	167
MSTRG.34063.2	CNT20122804	83.916	286	46	0	1561	1846	371	86	1.10e-71	274
MSTRG.34067.1	CNT2072137	85.345	116	17	0	747	862	711	596	8.14e-26	121
MSTRG.34137.1	CNT2049230	83.738	412	61	6	27	435	36	444	1.18e-105	385
MSTRG.34146.1	CNT20120978	95.395	152	7	0	1	152	353	202	4.09e-63	243
MSTRG.34147.1	CNT2034969	96.842	95	3	0	126	220	48	142	2.89e-38	159
MSTRG.34152.1	CNT2071004	90.955	199	18	0	112	310	505	307	8.13e-71	268
MSTRG.34184.1	CNT20152275	87.261	157	20	0	38	194	456	300	7.80e-44	180
MSTRG.34228.1	CNT2044753	88.889	90	8	1	1215	1302	88	177	3.14e-22	110
MSTRG.34228.2	CNT2044753	88.889	90	8	1	1318	1405	88	177	2.24e-22	110
MSTRG.34229.1	CNT2086727	81.683	202	37	0	2495	2696	253	454	1.14e-39	169
MSTRG.34288.1	CNT20115533	91.954	261	20	1	1	261	6	265	1.10e-99	364
MSTRG.34329.1	CNT20129400	78.467	274	57	2	5285	5557	381	109	2.46e-42	178
MSTRG.34359.1	CNT20188581	82.36	167	29	1	568	734	337	172	9.87e-32	141
MSTRG.34458.2	CNT2050200	78.537	205	44	0	112	316	778	982	1.98e-30	135
MSTRG.34501.1	CNT2081459	86.139	101	14	0	353	453	195	95	4.13e-22	110
MSTRG.34501.2	CNT2081459	86.139	101	14	0	255	355	195	95	4.51e-22	110
MSTRG.34616.2	CNT2079563	83.19	212	36	0	298	509	386	175	4.76e-47	193
MSTRG.34616.1	CNT2079563	82.381	210	37	0	315	524	386	177	2.07e-44	183
MSTRG.34616.3	CNT2079563	82.381	210	37	0	298	507	386	177	1.46e-44	183
MSTRG.34616.4	CNT2079563	83.19	212	36	0	298	509	386	175	3.88e-47	193
MSTRG.34616.5	CNT2079563	83.19	212	36	0	437	648	386	175	1.25e-47	193
MSTRG.34673.1	CNT20239623	79.73	222	43	2	111	331	1226	1006	2.11e-37	159
MSTRG.34705.1	CNT2034977	83.915	516	78	4	1204	1718	755	244	5.04e-136	488
MSTRG.34731.1	CNT20160336	88.764	89	8	2	103	191	146	232	2.58e-22	108
MSTRG.34794.1	CNT2028837	91.716	169	13	1	1	169	386	553	4.86e-60	233
MSTRG.34865.1	CNT201165	86.486	111	15	0	576	686	240	130	1.65e-26	122
MSTRG.34920.1	CNT20126895	76.672	673	135	20	563	1224	979	318	1.42e-95	353
MSTRG.34978.1	CNT20123445	93.258	89	6	0	145	233	1338	1426	1.51e-29	132
MSTRG.35002.1	CNT2035872	81.572	1107	201	3	350	1454	1189	84	0.0	926
MSTRG.35071.1	CNT20236885	87.442	215	27	0	1675	1889	1891	1677	8.82e-64	248
MSTRG.35082.1	CNT2088587	82.185	421	73	2	344	763	561	142	3.60e-98	361
MSTRG.35085.1	CNT2060906	85.481	551	77	3	3	550	4541	5091	1.52e-161	571
MSTRG.35134.1	CNT20236379	81.169	154	25	4	2075	2226	475	324	1.98e-25	121
MSTRG.35185.1	CNT20209918	84.304	1013	156	3	889	1900	1011	1	0.0	987
MSTRG.35262.1	CNT20207476	83.465	127	21	0	173	299	127	1	1.84e-25	119
MSTRG.35282.1	CNT2031195	94.3	201	12	0	4	204	203	3	4.01e-82	305
MSTRG.35284.1	CNT2093891	84.494	316	34	1	5	320	1103	803	8.84e-80	298
MSTRG.35385.1	CNT209554	91.367	556	45	3	27	580	776	222	0.0	758
MSTRG.35393.1	CNT2034213	89.535	86	9	0	320	405	86	1	1.70e-22	110
MSTRG.35394.1	CNT20117158	82.979	470	78	2	153	621	666	198	4.32e-117	424
MSTRG.35483.1	CNT2022835	79.139	302	57	6	897	1195	414	116	1.17e-50	204
MSTRG.35493.1	CNT20234316	85.575	409	59	0	752	1160	731	323	1.68e-118	429
MSTRG.35494.1	CNT20234316	85.714	399	57	0	1983	2381	323	721	4.01e-116	422
MSTRG.35546.1	CNT20181158	81.128	461	85	2	463	922	597	138	3.92e-100	368
MSTRG.35613.1	CNT2073463	81.364	220	35	5	1014	1230	233	17	7.37e-42	174
MSTRG.35729.1	CNT20235374	84.76	157	25	0	291	447	1137	981	3.02e-35	152
MSTRG.35746.1	CNT2020588	86.987	1583	203	3	219	1801	147	1726	0.0	1779
MSTRG.36012.2	CNT2057132	80.113	533	94	11	736	1262	527	1	1.23e-105	387
MSTRG.36190.1	CNT2085549	88	175	20	1	456	629	210	36	2.15e-51	206
MSTRG.36221.1	CNT20176083	78.414	227	49	0	109	335	727	501	2.21e-34	148
MSTRG.36264.1	CNT2023637	84.3	263	42	0	1156	1418	1218	1480	1.32e-65	254
MSTRG.36295.1	CNT20118249	80	145	28	1	1776	1919	186	42	5.22e-21	106
MSTRG.36295.2	CNT20118249	80	145	28	1	2026	2169	186	42	5.64e-21	106
MSTRG.36316.1	CNT20190847	78.796	382	77	3	688	1067	733	354	8.42e-66	254
MSTRG.36316.2	CNT20190847	78.796	382	77	3	802	1181	733	354	8.19e-66	254
MSTRG.36509.1	CNT2089775	87.352	253	32	0	3	255	471	723	2.76e-77	291
MSTRG.36526.1	CNT2027999	85.45	448	57	5	5	451	696	1134	3.36e-125	449
MSTRG.36550.1	CNT2025534	94.758	248	11	2	1	247	79	325	1.08e-105	385
MSTRG.36551.1	CNT2057220	10	70	0	0	221	290	1	70	3.06e-29	130
MSTRG.36564.3	CNT2044129	80.597	201	39	0	5	205	418	618	1.67e-36	156
MSTRG.36564.2	CNT2044129	80.693	202	39	0	202	403	418	619	6.32e-37	158
MSTRG.36564.1	CNT2044129	80.233	258	51	0	268	525	418	675	9.33e-48	195
MSTRG.36915.1	CNT20229570	90.722	97	8	1	116	211	462	366	9.26e-29	130
MSTRG.37000.1	CNT20149240	79.193	322	60	4	1094	1412	77	394	1.32e-54	217
MSTRG.37070.1	CNT20163347	85.484	248	36	0	88	335	748	501	1.14e-67	259
MSTRG.37133.1	CNT20229570	87.901	405	32	6	136	536	487	96	1.21e-128	462
MSTRG.37244.1	CNT2030154	80.887	293	54	2	553	844	451	742	2.15e-58	230
MSTRG.37275.1	CNT2086740	82.558	344	54	6	710	1050	341	1	5.31e-79	298
MSTRG.37280.1	CNT2044146	85.39	127	15	4	171	295	129	5	4.68e-28	128
MSTRG.37328.1	CNT2067718	95.213	564	26	1	1	564	563	1	0.0	891
MSTRG.37464.1	CNT2059945	90.476	105	7	3	104	206	164	267	1.65e-30	135
MSTRG.37605.1	CNT2093892	96.471	85	3	0	408	492	685	601	3.13e-32	141
MSTRG.37700.1	CNT2067397	74.809	262	53	13	420	673	257	1	2.40e-21	106
MSTRG.37880.1	CNT201145	85.93	161	24	0	658	818	380	220	5.60e-39	165
MSTRG.37883.1	CNT2072137	89.655	116	12	0	806	921	711	596	3.60e-34	148
MSTRG.37905.1	CNT2053800	89.557	881	72	11	3532	4408	68	932	0.0	1099
MSTRG.37928.1	CNT2059400	87.264	212	25	1	962	1173	52	261	1.12e-61	241
MSTRG.37973.1	CNT20208988	85.393	623	68	3	106	715	489	1101	0.0	652
MSTRG.38108.1	CNT209554	95.238	483	22	1	221	702	614	132	0.0	763
MSTRG.38155.1	CNT20211804	80.233	344	54	10	64	397	1210	871	1.29e-63	246
MSTRG.38162.1	CNT2069142	83.717	608	99	0	85	692	930	323	1.27e-162	575
MSTRG.38163.1	CNT20182551	81.356	177	31	2	1	176	1885	2060	1.56e-32	143
MSTRG.38220.1	CNT20163825	80.864	162	27	4	323	482	430	271	3.31e-27	124
MSTRG.38228.1	CNT2052503	81.21	628	116	2	713	1339	689	63	5.10e-141	505
MSTRG.38229.1	CNT2051388	76.602	359	67	16	320	665	307	661	3.44e-44	182
MSTRG.38277.1	CNT2089775	86.371	587	80	0	1	587	678	92	0.0	641
MSTRG.38480.1	CNT20138520	91.525	177	10	3	1	177	292	121	6.02e-62	239
MSTRG.38481.1	CNT2028112	90.85	153	14	0	627	779	300	148	2.58e-51	206
MSTRG.38510.1	CNT20188409	81.756	581	95	11	1510	2080	732	153	2.83e-132	475
MSTRG.38540.1	CNT2068804	88.235	442	52	0	87	528	443	2	1.45e-148	529
MSTRG.38556.1	CNT20236281	76.636	214	44	6	449	659	341	551	1.87e-23	113
MSTRG.38568.1	CNT20165750	82.479	234	41	0	113	346	322	89	1.31e-51	206
MSTRG.38611.1	CNT2071071	76.777	211	47	2	823	1032	571	362	1.16e-24	117
MSTRG.38695.1	CNT20125019	78.14	215	44	3	1205	1417	1091	1304	1.73e-29	134
MSTRG.38709.2	CNT2043177	78.599	257	51	3	196	450	734	988	7.17e-41	171
MSTRG.38709.1	CNT2043177	78.599	257	51	3	227	481	734	988	8.03e-41	171
MSTRG.38795.1	CNT20125675	84.581	227	35	0	52	278	359	133	8.89e-58	226
MSTRG.38843.1	CNT2035135	79.12	162	30	3	72	231	1394	1235	1.41e-22	108
MSTRG.38890.1	CNT20189491	82.96	223	38	0	842	1064	223	1	7.35e-50	202
MSTRG.38960.1	CNT2026601	79	200	42	0	1174	1373	249	50	1.07e-30	137
MSTRG.39136.1	CNT20187124	94.175	206	12	0	3	208	104	309	2.21e-84	315
MSTRG.39137.1	CNT20235234	88.384	198	17	6	937	1134	6	197	1.15e-59	233
MSTRG.39141.1	CNT2092413	74.47	551	135	8	1985	2531	622	76	7.18e-55	219
MSTRG.39141.2	CNT2092413	74.47	551	135	8	1032	1578	622	76	4.88e-55	219
MSTRG.39141.3	CNT2092413	74.47	551	135	8	862	1408	622	76	4.37e-55	219
MSTRG.39145.1	CNT20124490	81.481	216	40	0	1371	1586	1488	1273	8.19e-43	178
MSTRG.39165.1	CNT2026095	84.354	147	23	0	606	752	314	168	4.95e-33	145
MSTRG.39181.1	CNT20178978	80.899	356	64	3	322	675	619	266	3.86e-73	278
MSTRG.39245.1	CNT2072214	77.622	572	124	3	299	867	602	32	4.18e-93	344
MSTRG.39257.1	CNT2050419	86.4	125	17	0	189	313	5	129	1.99e-31	137
MSTRG.39385.1	CNT2040307	81.452	124	23	0	66	189	64	187	8.07e-21	102
MSTRG.39467.1	CNT20189491	84.186	215	34	0	868	1082	215	1	4.05e-52	209
MSTRG.39467.3	CNT20189491	84.186	215	34	0	696	910	215	1	3.86e-52	209
MSTRG.39467.2	CNT20189491	84.186	215	34	0	916	1130	215	1	4.06e-52	209
MSTRG.39492.1	CNT2025178	81.23	309	54	4	252	558	263	569	8.40e-64	246
MSTRG.39509.1	CNT2075444	90.991	111	10	0	1099	1209	307	197	1.92e-34	150
MSTRG.39541.1	CNT2078166	80.906	309	59	0	294	602	358	50	2.36e-63	244
MSTRG.39570.1	CNT20189170	80.592	304	55	3	1016	1317	535	234	4.79e-59	231
MSTRG.39624.1	CNT20117099	82.222	180	32	0	1148	1327	623	444	3.80e-36	156
MSTRG.39644.1	CNT2073011	82.883	222	38	0	935	1156	450	229	2.15e-49	200
MSTRG.39794.1	CNT20235677	87.244	439	56	0	1599	2037	774	336	5.96e-140	501
MSTRG.39876.1	CNT2072405	74.648	568	130	13	888	1449	976	417	3.97e-61	239
MSTRG.39925.1	CNT2065446	94.924	197	9	1	397	592	269	73	2.84e-82	307
MSTRG.39964.1	CNT2025998	86.747	166	19	3	150	312	158	323	1.63e-44	182
MSTRG.39976.1	CNT20188948	82.353	476	76	8	324	795	1595	1124	8.46e-112	407
MSTRG.39977.1	CNT2068948	78.889	270	51	5	454	720	931	665	5.69e-43	178
MSTRG.40010.1	CNT2022932	89.604	202	21	0	396	597	312	513	6.07e-67	257
MSTRG.40045.1	CNT2080291	77.895	190	42	0	1679	1868	437	248	5.09e-25	119
MSTRG.40078.1	CNT206984	91.729	133	11	0	1511	1643	155	23	4.45e-45	185
MSTRG.40095.2	CNT20121655	76.564	943	200	20	1256	2190	1245	316	7.18e-139	497
MSTRG.40103.1	CNT20171551	77.318	701	153	6	1376	2073	698	1	7.57e-112	409
MSTRG.40103.2	CNT20171551	77.318	701	153	6	1620	2317	698	1	7.89e-112	409
MSTRG.40140.1	CNT20225592	84.897	437	66	0	126	562	1085	649	1.26e-122	442
MSTRG.40167.1	CNT20109370	75.495	404	86	9	30	431	786	394	2.51e-45	185
MSTRG.40174.1	CNT2065564	98.551	138	2	0	129	266	3	140	1.20e-63	244
MSTRG.40175.1	CNT2042248	74.429	700	165	13	240	932	193	885	6.71e-77	291
MSTRG.40186.1	CNT2034970	83.333	360	52	8	424	779	366	11	2.14e-87	326
MSTRG.40198.1	CNT20175396	84.932	146	22	0	268	413	157	12	3.70e-34	148
MSTRG.40308.1	CNT20129552	88.623	167	19	0	1257	1423	457	291	1.27e-50	204
MSTRG.40407.1	CNT20144534	75.479	730	175	4	294	1021	728	1	1.31e-95	353
