# Supplementary material for: The leaf transcriptome of fennel (Foeniculum vulgare Mill.) enables characterization of the t-anethole pathway and the discovery of microsatellites and single-nucleotide variants
Source: Sci Rep. 2018 Jul 11;8:10459. doi: 10.1038/s41598-018-28775-2 (PMC6041299; doi:10.1038/s41598-018-28775-2)
Supplement: Supplementary file 9 — Supplementary Table 9 [file 41598_2018_28775_MOESM9_ESM.xlsx]

## Sheet: Species distribution
The leaf transcriptome of fennel (Foeniculum vulgare Mill.) enables the characterization of the t-anethole pathway and the discovery of microsatellites and single-nucleotide variants
Fabio Palumbo, Alessandro Vannozzi, Nicola Vitulo, Margherita Lucchin, Gianni Barcaccia
Species distribution of the top BLASTX hits for the assembled loci (E-value≤1.0e-05)
Species	N_transcripts	%
other species	13855	29.0005
Vitis vinifera	8064	16.8791
Sesamum indicum	4868	10.1894
Theobroma cacao	2526	5.28728
Nicotiana tomentosiformis	2281	4.77446
Nicotiana sylvestris	2099	4.39351
Jatropha curcas	1851	3.87441
Erythranthe guttata	1641	3.43485
Solanum lycopersicum	1510	3.16065
Solanum tuberosum	1500	3.13972
Populus trichocarpa	1363	2.85296
Gossypium raimondii	1337	2.79853
Ricinus communis	1323	2.76923
Populus euphratica	1240	2.5955
Citrus clementina	1191	2.49294
Prunus persica	1126	2.35688
