# Supplementary material for: The leaf transcriptome of fennel (Foeniculum vulgare Mill.) enables characterization of the t-anethole pathway and the discovery of microsatellites and single-nucleotide variants
Source: Sci Rep. 2018 Jul 11;8:10459. doi: 10.1038/s41598-018-28775-2 (PMC6041299; doi:10.1038/s41598-018-28775-2)
Supplement: Supplementary file 10 — Supplementary Table 10 [file 41598_2018_28775_MOESM10_ESM.xlsx]

## Sheet: Similarity Distribution
The leaf transcriptome of fennel (Foeniculum vulgare Mill.) enables the characterization of the t-anethole pathway and the discovery of microsatellites and single-nucleotide variants
Fabio Palumbo, Alessandro Vannozzi, Nicola Vitulo, Margherita Lucchin, Gianni Barcaccia
Similarity distribution of BLASTX hits for the assembled loci
Similarity values	N_transcripts	%
1	189	0.395604
80% ~ 100%	9963	20.854
60% ~ 80%	21492	44.9859
40% ~ 60%	12953	27.1125
21% ~ 40%	3178	6.65201
39.98
39.98
39.97
39.97
39.97
39.96
39.95
39.95
39.95
39.94
39.94
39.94
39.94
39.92
39.91
39.9
39.89
39.89
39.89
39.88
39.88
39.88
39.87
39.87
39.86
39.86
39.84
39.84
39.84
39.84
39.83
39.83
39.82
39.82
39.82
39.82
39.82
39.81
39.81
39.81
39.81
39.81
39.81
39.81
39.81
39.81
39.81
39.8
39.8
39.8
39.79
39.79
39.78
39.78
39.78
39.78
39.78
39.78
39.78
39.78
39.78
39.78
39.77
39.77
39.77
39.76
39.76
39.75
39.75
39.75
39.75
39.74
39.74
39.74
39.73
39.73
39.73
39.73
39.73
39.73
39.73
39.73
39.72
39.71
39.71
39.71
39.71
39.71
39.71
39.71
39.71
39.71
39.71
39.71
39.71
39.71
39.69
39.68
39.68
39.68
39.68
39.68
39.68
39.68
39.67
39.67
39.66
39.65
39.65
39.65
39.64
39.64
39.63
39.63
39.63
39.63
39.62
39.62
39.62
39.62
39.62
39.62
39.62
39.62
39.61
39.61
39.61
39.6
39.6
39.6
39.6
39.6
39.59
39.58
39.58
39.58
39.58
39.58
39.58
39.58
39.58
39.57
39.56
39.56
39.56
39.56
39.56
39.56
39.55
39.55
39.53
39.53
39.53
39.53
39.52
39.52
39.52
39.52
39.52
39.52
39.51
39.51
39.5
39.5
39.5
39.48
39.47
39.47
39.47
39.46
39.46
39.46
39.45
39.44
39.44
39.44
39.44
39.43
39.43
39.42
39.42
39.42
39.42
39.42
39.42
39.42
39.42
39.41
39.41
39.41
39.39
39.39
39.39
39.39
39.38
39.38
39.38
39.38
39.37
39.37
39.37
39.36
39.36
39.35
39.35
39.35
39.35
39.35
39.34
39.34
39.34
39.34
39.34
39.34
39.33
39.33
39.33
39.33
39.33
39.32
39.32
39.32
39.31
39.31
39.31
39.31
39.31
39.31
39.3
39.3
39.3
39.3
39.29
39.29
39.29
39.29
39.29
39.29
39.29
39.29
39.29
39.28
39.27
39.27
39.26
39.26
39.25
39.25
39.25
39.24
39.24
39.23
39.23
39.23
39.22
39.22
39.22
39.22
39.22
39.2
39.19
39.19
39.19
39.18
39.18
39.18
39.18
39.18
39.17
39.17
39.16
39.16
39.16
39.16
39.16
39.13
39.13
39.13
39.13
39.13
39.13
39.13
39.13
39.12
39.12
39.12
39.11
39.11
39.11
39.11
39.1
39.1
39.1
39.1
39.1
39.1
39.09
39.09
39.08
39.08
39.08
39.08
39.08
39.08
39.07
39.06
39.05
39.05
39.05
39.04
39.04
39.02
39.02
39.02
39.02
39.02
39.02
39.02
39.02
39.01
39
39
39
39
39
39
38.99
38.99
38.99
38.98
38.97
38.97
38.96
38.96
38.96
38.96
38.96
38.96
38.95
38.95
38.95
38.95
38.94
38.94
38.93
38.93
38.93
38.93
38.92
38.91
38.91
38.91
38.9
38.89
38.89
38.89
38.89
38.89
38.89
38.89
38.89
38.89
38.89
38.89
38.89
38.89
38.89
38.89
38.87
38.86
38.86
38.86
38.86
38.86
38.85
38.85
38.85
38.85
38.85
38.84
38.84
38.84
38.84
38.83
38.83
38.82
38.82
38.82
38.82
38.82
38.82
38.81
38.81
38.81
38.81
38.79
38.79
38.78
38.78
38.78
38.78
38.78
38.76
38.76
38.76
38.76
38.75
38.75
38.75
38.74
38.74
38.74
38.74
38.73
38.73
38.73
38.73
38.72
38.71
38.71
38.71
38.69
38.69
38.69
38.68
38.68
38.68
38.68
38.68
38.67
38.67
38.67
38.67
38.67
38.66
38.66
38.65
38.65
38.64
38.64
38.64
38.64
38.64
38.62
38.62
38.62
38.61
38.61
38.61
38.6
38.59
38.59
38.59
38.59
38.59
38.58
38.57
38.57
38.57
38.57
38.57
38.57
38.57
38.56
38.56
38.55
38.55
38.55
38.55
38.55
38.54
38.54
38.54
38.54
38.53
38.53
38.53
38.52
38.51
38.51
38.51
38.51
38.5
38.5
38.49
38.48
38.46
38.46
38.46
38.46
38.46
38.46
38.46
38.46
38.46
38.46
38.46
38.46
38.45
38.43
38.43
38.41
38.41
38.41
38.41
38.4
38.4
38.4
38.4
38.4
38.39
38.39
38.39
38.39
38.38
38.38
38.38
38.38
38.37
38.37
38.37
38.36
38.36
38.36
38.36
38.36
38.36
38.36
38.36
38.35
38.34
38.33
38.33
38.33
38.32
38.32
38.32
38.32
38.32
38.31
38.31
38.3
38.3
38.3
38.3
38.29
38.29
38.29
38.29
38.28
38.27
38.27
38.26
38.26
38.26
38.26
38.26
38.25
38.25
38.25
38.24
38.24
38.24
38.24
38.24
38.24
38.24
38.24
38.24
38.24
38.24
38.24
38.22
38.22
38.22
38.21
38.21
38.21
38.21
38.2
38.2
38.19
38.18
38.18
38.18
38.18
38.18
38.17
38.16
38.16
38.16
38.16
38.16
38.16
38.16
38.15
38.14
38.14
38.14
38.14
38.13
38.13
38.13
38.12
38.12
38.11
38.1
38.1
38.1
38.1
38.1
38.1
38.1
38.1
38.1
38.1
38.1
38.1
38.08
38.08
38.07
38.07
38.05
38.05
38.05
38.05
38.04
38.04
38.04
38.03
38.03
38.03
38.03
38.03
38.02
38.02
38
38
38
38
38
37.99
37.99
37.98
37.98
37.97
37.97
37.97
37.97
37.97
37.97
37.97
37.96
37.96
37.96
37.96
37.95
37.95
37.94
37.93
37.93
37.93
37.93
37.92
37.92
37.92
37.92
37.91
37.91
37.9
37.9
37.9
37.9
37.89
37.89
37.89
37.89
37.89
37.89
37.89
37.89
37.88
37.88
37.88
37.88
37.88
37.88
37.88
37.88
37.88
37.88
37.88
37.87
37.86
37.86
37.86
37.86
37.86
37.86
37.85
37.85
37.85
37.85
37.85
37.84
37.84
37.84
37.84
37.83
37.82
37.82
37.82
37.82
37.82
37.81
37.81
37.81
37.81
37.8
37.8
37.8
37.8
37.8
37.8
37.8
37.8
37.8
37.79
37.79
37.78
37.78
37.78
37.78
37.78
37.77
37.77
37.77
37.76
37.76
37.76
37.76
37.76
37.76
37.76
37.76
37.76
37.75
37.75
37.74
37.74
37.74
37.73
37.73
37.72
37.72
37.72
37.72
37.72
37.72
37.71
37.7
37.7
37.7
37.7
37.7
37.7
37.7
37.69
37.69
37.69
37.68
37.68
37.68
37.68
37.68
37.68
37.68
37.67
37.67
37.67
37.66
37.66
37.65
37.65
37.65
37.65
37.64
37.64
37.64
37.64
37.63
37.62
37.62
37.61
37.6
37.6
37.6
37.59
37.59
37.59
37.57
37.57
37.56
37.55
37.54
37.54
37.52
37.5
37.5
37.5
37.5
37.5
37.5
37.5
37.5
37.5
37.5
37.5
37.5
37.5
37.5
37.5
37.5
37.5
37.5
37.5
37.5
37.5
37.5
37.5
37.5
37.5
37.5
37.5
37.5
37.5
37.5
37.5
37.5
37.48
37.46
37.45
37.45
37.44
37.44
37.44
37.43
37.43
37.43
37.42
37.42
37.42
37.42
37.42
37.41
37.41
37.41
37.41
37.41
37.4
37.4
37.4
37.4
37.4
37.39
37.39
37.39
37.38
37.38
37.38
37.38
37.38
37.38
37.38
37.37
37.36
37.36
37.35
37.35
37.33
37.33
37.33
37.33
37.33
37.33
37.33
37.32
37.32
37.31
37.3
37.3
37.29
37.28
37.28
37.28
37.28
37.27
37.27
37.27
37.27
37.27
37.27
37.26
37.25
37.25
37.25
37.25
37.24
37.23
37.23
37.23
37.23
37.23
37.23
37.23
37.23
37.22
37.22
37.22
37.21
37.21
37.2
37.19
37.19
37.19
37.19
37.19
37.19
37.18
37.18
37.18
37.18
37.17
37.17
37.17
37.16
37.16
37.16
37.16
37.15
37.15
37.15
37.15
37.14
37.14
37.14
37.14
37.14
37.14
37.13
37.13
37.12
37.12
37.11
37.11
37.1
37.1
37.09
37.08
37.08
37.08
37.08
37.08
37.08
37.08
37.07
37.07
37.06
37.06
37.06
37.05
37.05
37.05
37.04
37.04
37.04
37.04
37.04
37.02
37.02
37.02
37.01
37.01
37.01
37
37
37
37
37
37
36.99
36.99
36.99
36.99
36.99
36.97
36.97
36.97
36.97
36.97
36.97
36.97
36.97
36.97
36.97
36.97
36.97
36.96
36.96
36.96
36.96
36.96
36.94
36.94
36.94
36.93
36.92
36.92
36.92
36.92
36.92
36.91
36.9
36.9
36.89
36.89
36.89
36.89
36.88
36.88
36.88
36.87
36.87
36.87
36.87
36.86
36.84
36.84
36.84
36.84
36.84
36.84
36.84
36.83
36.83
36.82
36.82
36.81
36.81
36.81
36.8
36.8
36.79
36.79
36.78
36.77
36.77
36.76
36.76
36.75
36.74
36.73
36.73
36.73
36.73
36.73
36.72
36.72
36.71
36.71
36.71
36.7
36.7
36.7
36.69
36.69
36.69
36.69
36.69
36.69
36.68
36.68
36.67
36.67
36.67
36.67
36.67
36.67
36.67
36.67
36.67
36.66
36.65
36.65
36.65
36.64
36.64
36.64
36.64
36.64
36.64
36.63
36.63
36.63
36.63
36.63
36.63
36.62
36.62
36.62
36.62
36.62
36.61
36.61
36.59
36.59
36.59
36.59
36.59
36.58
36.57
36.55
36.54
36.54
36.54
36.54
36.54
36.53
36.53
36.52
36.52
36.52
36.52
36.51
36.51
36.51
36.49
36.49
36.49
36.49
36.47
36.47
36.45
36.45
36.45
36.44
36.43
36.42
36.42
36.42
36.42
36.41
36.41
36.41
36.41
36.41
36.4
36.4
36.4
36.39
36.39
36.39
36.37
36.36
36.36
36.36
36.36
36.36
36.36
36.36
36.36
36.36
36.36
36.36
36.36
36.36
36.36
36.35
36.33
36.32
36.31
36.31
36.31
36.31
36.31
36.31
36.3
36.3
36.29
36.29
36.28
36.28
36.28
36.28
36.27
36.27
36.27
36.27
36.27
36.27
36.27
36.27
36.26
36.26
36.26
36.26
36.25
36.25
36.24
36.24
36.24
36.23
36.23
36.23
36.22
36.22
36.22
36.22
36.22
36.22
36.22
36.22
36.21
36.21
36.21
36.21
36.2
36.2
36.2
36.19
36.18
36.17
36.17
36.15
36.14
36.14
36.14
36.14
36.14
36.14
36.13
36.13
36.13
36.13
36.13
36.13
36.11
36.11
36.11
36.11
36.11
36.11
36.1
36.1
36.08
36.08
36.08
36.07
36.06
36.06
36.05
36.05
36.05
36.05
36.04
36.04
36.04
36.04
36.03
36.03
36.02
36.02
36.01
36.01
36.01
36
36
36
36
36
36
36
36
35.98
35.96
35.96
35.96
35.96
35.95
35.95
35.95
35.94
35.94
35.93
35.93
35.93
35.92
35.92
35.92
35.92
35.92
35.92
35.92
35.9
35.9
35.9
35.9
35.9
35.9
35.89
35.89
35.88
35.88
35.88
35.87
35.87
35.87
35.87
35.86
35.86
35.86
35.85
35.85
35.85
35.85
35.84
35.83
35.83
35.82
35.81
35.81
35.8
35.8
35.8
35.8
35.8
35.8
35.79
35.78
35.78
35.77
35.77
35.77
35.77
35.77
35.77
35.77
35.76
35.75
35.75
35.75
35.74
35.74
35.74
35.73
35.73
35.73
35.71
35.71
35.71
35.71
35.71
35.71
35.71
35.7
35.69
35.69
35.68
35.68
35.67
35.67
35.67
35.66
35.66
35.65
35.65
35.64
35.63
35.63
35.62
35.62
35.62
35.61
35.6
35.6
35.6
35.6
35.59
35.59
35.59
35.58
35.57
35.57
35.56
35.56
35.56
35.56
35.55
35.55
35.55
35.55
35.54
35.54
35.54
35.54
35.51
35.51
35.5
35.5
35.5
35.5
35.49
35.48
35.48
35.48
35.48
35.48
35.47
35.47
35.47
35.47
35.47
35.46
35.46
35.46
35.45
35.45
35.45
35.45
35.45
35.45
35.45
35.44
35.44
35.44
35.43
35.43
35.43
35.43
35.42
35.42
35.42
35.42
35.42
35.42
35.42
35.41
35.4
35.4
35.4
35.39
35.38
35.38
35.37
35.37
35.37
35.37
35.37
35.36
35.36
35.35
35.34
35.34
35.34
35.33
35.32
35.31
35.3
35.29
35.29
35.29
35.29
35.29
35.29
35.29
35.29
35.29
35.29
35.28
35.27
35.27
35.26
35.26
35.26
35.26
35.25
35.25
35.25
35.25
35.24
35.24
35.23
35.22
35.22
35.22
35.21
35.2
35.2
35.2
35.2
35.2
35.19
35.19
35.18
35.18
35.17
35.16
35.16
35.16
35.16
35.15
35.15
35.15
35.15
35.14
35.14
35.14
35.14
35.14
35.14
35.14
35.13
35.12
35.12
35.11
35.11
35.11
35.11
35.11
35.11
35.1
35.1
35.1
35.1
35.09
35.09
35.09
35.09
35.08
35.07
35.07
35.06
35.06
35.05
35.05
35.05
35.05
35.04
35.04
35.04
35.03
35.03
35.03
35.03
35.02
35.01
35.01
35
35
35
35
35
35
35
35
35
34.99
34.99
34.99
34.98
34.98
34.98
34.97
34.97
34.97
34.96
34.96
34.96
34.95
34.95
34.95
34.95
34.94
34.94
34.92
34.92
34.92
34.91
34.91
34.91
34.91
34.9
34.89
34.88
34.88
34.88
34.87
34.87
34.86
34.86
34.85
34.85
34.84
34.84
34.84
34.84
34.84
34.84
34.83
34.83
34.83
34.83
34.82
34.82
34.82
34.82
34.82
34.82
34.82
34.82
34.82
34.81
34.81
34.81
34.81
34.81
34.81
34.81
34.81
34.81
34.8
34.8
34.8
34.78
34.78
34.77
34.77
34.77
34.76
34.76
34.76
34.75
34.74
34.73
34.73
34.73
34.73
34.73
34.72
34.72
34.72
34.72
34.71
34.71
34.71
34.71
34.7
34.7
34.69
34.69
34.69
34.69
34.69
34.68
34.68
34.67
34.66
34.65
34.65
34.65
34.65
34.65
34.64
34.63
34.63
34.62
34.62
34.62
34.6
34.6
34.6
34.59
34.59
34.59
34.59
34.59
34.59
34.58
34.57
34.57
34.57
34.57
34.56
34.56
34.56
34.55
34.55
34.55
34.54
34.53
34.52
34.52
34.51
34.51
34.49
34.48
34.48
34.48
34.48
34.48
34.48
34.48
34.48
34.48
34.48
34.48
34.48
34.47
34.47
34.46
34.45
34.44
34.44
34.44
34.43
34.43
34.43
34.43
34.43
34.42
34.42
34.42
34.41
34.41
34.41
34.41
34.4
34.4
34.39
34.39
34.39
34.39
34.38
34.38
34.38
34.38
34.38
34.37
34.37
34.36
34.36
34.35
34.35
34.35
34.35
34.35
34.34
34.34
34.34
34.33
34.33
34.32
34.32
34.32
34.32
34.32
34.31
34.3
34.29
34.29
34.29
34.29
34.29
34.28
34.28
34.28
34.27
34.27
34.23
34.23
34.23
34.22
34.21
34.21
34.21
34.2
34.2
34.19
34.19
34.19
34.19
34.18
34.18
34.18
34.18
34.18
34.18
34.18
34.18
34.18
34.17
34.17
34.16
34.16
34.15
34.14
34.13
34.13
34.13
34.13
34.12
34.12
34.11
34.11
34.1
34.09
34.09
34.09
34.09
34.09
34.08
34.07
34.06
34.06
34.06
34.05
34.05
34.05
34.04
34.04
34.03
34.03
34.02
34.02
34.02
34.01
34.01
34.01
34.01
34.01
34
33.98
33.98
33.98
33.98
33.97
33.97
33.96
33.96
33.96
33.96
33.95
33.95
33.95
33.94
33.93
33.93
33.93
33.93
33.92
33.92
33.92
33.91
33.91
33.91
33.91
33.89
33.89
33.89
33.88
33.88
33.88
33.87
33.86
33.86
33.86
33.85
33.84
33.84
33.83
33.83
33.83
33.82
33.82
33.82
33.78
33.78
33.78
33.78
33.78
33.78
33.77
33.77
33.77
33.77
33.76
33.76
33.76
33.76
33.75
33.74
33.74
33.73
33.72
33.72
33.72
33.71
33.71
33.71
33.71
33.7
33.68
33.67
33.67
33.67
33.66
33.66
33.66
33.66
33.65
33.65
33.64
33.64
33.64
33.63
33.61
33.61
33.61
33.59
33.59
33.58
33.58
33.58
33.58
33.57
33.57
33.56
33.55
33.55
33.55
33.55
33.55
33.54
33.54
33.54
33.54
33.53
33.53
33.53
33.53
33.52
33.51
33.51
33.51
33.5
33.49
33.49
33.49
33.49
33.49
33.47
33.44
33.44
33.44
33.44
33.43
33.4
33.4
33.39
33.33
33.33
33.33
33.33
33.33
33.33
33.33
33.33
33.33
33.33
33.33
33.33
33.33
33.33
33.33
33.33
33.33
33.33
33.33
33.33
33.33
33.33
[truncated: 1,187 more rows]
