# Supplementary material for: The leaf transcriptome of fennel (Foeniculum vulgare Mill.) enables characterization of the t-anethole pathway and the discovery of microsatellites and single-nucleotide variants
Source: Sci Rep. 2018 Jul 11;8:10459. doi: 10.1038/s41598-018-28775-2 (PMC6041299; doi:10.1038/s41598-018-28775-2)
Supplement: Supplementary file 11 — Supplementary Table 11 [file 41598_2018_28775_MOESM11_ESM.xlsx]

## Sheet: E-value distribution
The leaf transcriptome of fennel (Foeniculum vulgare Mill.) enables the characterization of the t-anethole pathway and the discovery of microsatellites and single-nucleotide variants
Fabio Palumbo, Alessandro Vannozzi, Nicola Vitulo, Margherita Lucchin, Gianni Barcaccia
E-value distribution of BLASTX hits for the assembled loci
E-value	N_transcripts	%
0	10757	22.516
1E-100 to 1E-180	9093	19.033
1E-60 to 1E-100	7372	15.4307
1E-40 to 1E-60	5488	11.4872
1E-20 to 1E-40	7594	15.8953
1E-5 to 1E-20	7471	15.6379
1e-19
1e-19
1e-19
1e-19
1e-19
1e-19
1e-19
1e-19
1e-19
1e-19
1e-19
1e-19
1e-19
1e-19
1e-19
1e-19
1e-19
1e-19
1e-19
1e-19
1e-19
1e-19
1e-19
1e-19
1e-19
1e-19
1e-19
1e-19
1e-19
1e-19
1e-19
1e-19
1e-19
1e-19
1e-19
1e-19
1e-19
1e-19
1e-19
1e-19
1e-19
1e-19
1e-19
1e-19
1e-19
1e-19
1e-19
1e-19
1e-19
1e-19
1e-19
1e-19
1e-19
1e-19
1e-19
1e-19
1e-19
1e-19
1e-19
1e-19
1e-19
1e-19
1e-19
1e-19
1e-19
1e-19
1e-19
1e-19
1e-19
1e-19
1e-19
1e-19
1e-19
2e-19
2e-19
2e-19
2e-19
2e-19
2e-19
2e-19
2e-19
2e-19
2e-19
2e-19
2e-19
2e-19
2e-19
2e-19
2e-19
2e-19
2e-19
2e-19
2e-19
2e-19
2e-19
2e-19
2e-19
2e-19
2e-19
2e-19
2e-19
2e-19
2e-19
2e-19
2e-19
2e-19
2e-19
2e-19
2e-19
2e-19
2e-19
2e-19
2e-19
2e-19
2e-19
2e-19
2e-19
2e-19
2e-19
2e-19
2e-19
2e-19
2e-19
2e-19
2e-19
2e-19
2e-19
2e-19
2e-19
2e-19
2e-19
2e-19
2e-19
2e-19
2e-19
2e-19
2e-19
2e-19
2e-19
2e-19
2e-19
2e-19
2e-19
2e-19
2e-19
2e-19
2e-19
2e-19
2e-19
2e-19
2e-19
2e-19
2e-19
2e-19
2e-19
2e-19
2e-19
2e-19
2e-19
2e-19
2e-19
2e-19
2e-19
2e-19
2e-19
2e-19
2e-19
2e-19
2e-19
2e-19
2e-19
2e-19
2e-19
2e-19
2e-19
3e-19
3e-19
3e-19
3e-19
3e-19
3e-19
3e-19
3e-19
3e-19
3e-19
3e-19
3e-19
3e-19
3e-19
3e-19
3e-19
3e-19
3e-19
3e-19
3e-19
3e-19
3e-19
3e-19
3e-19
3e-19
3e-19
3e-19
3e-19
3e-19
3e-19
3e-19
3e-19
3e-19
3e-19
3e-19
3e-19
3e-19
3e-19
3e-19
3e-19
3e-19
3e-19
3e-19
3e-19
3e-19
3e-19
3e-19
3e-19
3e-19
3e-19
3e-19
3e-19
3e-19
3e-19
3e-19
3e-19
3e-19
3e-19
3e-19
3e-19
3e-19
3e-19
3e-19
3e-19
3e-19
3e-19
3e-19
3e-19
3e-19
4e-19
4e-19
4e-19
4e-19
4e-19
4e-19
4e-19
4e-19
4e-19
4e-19
4e-19
4e-19
4e-19
4e-19
4e-19
4e-19
4e-19
4e-19
4e-19
4e-19
4e-19
4e-19
4e-19
4e-19
4e-19
4e-19
4e-19
4e-19
4e-19
4e-19
4e-19
4e-19
4e-19
4e-19
4e-19
4e-19
4e-19
4e-19
4e-19
4e-19
4e-19
4e-19
4e-19
4e-19
4e-19
4e-19
4e-19
4e-19
4e-19
4e-19
4e-19
4e-19
4e-19
4e-19
4e-19
4e-19
4e-19
4e-19
5e-19
5e-19
5e-19
5e-19
5e-19
5e-19
5e-19
5e-19
5e-19
5e-19
5e-19
5e-19
5e-19
5e-19
5e-19
5e-19
5e-19
5e-19
5e-19
5e-19
5e-19
5e-19
5e-19
5e-19
5e-19
5e-19
5e-19
5e-19
5e-19
5e-19
5e-19
5e-19
5e-19
5e-19
5e-19
5e-19
5e-19
5e-19
5e-19
5e-19
5e-19
5e-19
5e-19
5e-19
5e-19
5e-19
5e-19
5e-19
5e-19
5e-19
5e-19
6e-19
6e-19
6e-19
6e-19
6e-19
6e-19
6e-19
6e-19
6e-19
6e-19
6e-19
6e-19
6e-19
6e-19
6e-19
6e-19
6e-19
6e-19
6e-19
6e-19
6e-19
7e-19
7e-19
7e-19
7e-19
7e-19
7e-19
7e-19
7e-19
7e-19
7e-19
7e-19
7e-19
7e-19
7e-19
7e-19
7e-19
7e-19
7e-19
7e-19
7e-19
7e-19
7e-19
7e-19
7e-19
7e-19
8e-19
8e-19
8e-19
8e-19
8e-19
8e-19
8e-19
8e-19
8e-19
8e-19
8e-19
8e-19
8e-19
8e-19
8e-19
8e-19
8e-19
8e-19
8e-19
8e-19
8e-19
9e-19
9e-19
9e-19
9e-19
9e-19
9e-19
9e-19
9e-19
9e-19
9e-19
9e-19
9e-19
9e-19
9e-19
9e-19
9e-19
9e-19
9e-19
9e-19
9e-19
9e-19
9e-19
9e-19
1e-18
1e-18
1e-18
1e-18
1e-18
1e-18
1e-18
1e-18
1e-18
1e-18
1e-18
1e-18
1e-18
1e-18
1e-18
1e-18
1e-18
1e-18
1e-18
1e-18
1e-18
1e-18
1e-18
1e-18
1e-18
1e-18
1e-18
1e-18
1e-18
1e-18
1e-18
1e-18
1e-18
1e-18
1e-18
1e-18
1e-18
1e-18
1e-18
1e-18
1e-18
1e-18
1e-18
1e-18
1e-18
1e-18
1e-18
1e-18
1e-18
1e-18
1e-18
1e-18
1e-18
1e-18
1e-18
1e-18
1e-18
1e-18
1e-18
1e-18
1e-18
1e-18
1e-18
1e-18
1e-18
1e-18
1e-18
1e-18
1e-18
1e-18
1e-18
1e-18
1e-18
1e-18
1e-18
1e-18
1e-18
1e-18
1e-18
1e-18
1e-18
1e-18
1e-18
1e-18
1e-18
1e-18
1e-18
1e-18
1e-18
1e-18
1e-18
1e-18
1e-18
1e-18
1e-18
1e-18
1e-18
1e-18
1e-18
2e-18
2e-18
2e-18
2e-18
2e-18
2e-18
2e-18
2e-18
2e-18
2e-18
2e-18
2e-18
2e-18
2e-18
2e-18
2e-18
2e-18
2e-18
2e-18
2e-18
2e-18
2e-18
2e-18
2e-18
2e-18
2e-18
2e-18
2e-18
2e-18
2e-18
2e-18
2e-18
2e-18
2e-18
2e-18
2e-18
2e-18
2e-18
2e-18
2e-18
2e-18
2e-18
2e-18
2e-18
2e-18
2e-18
2e-18
2e-18
2e-18
2e-18
2e-18
2e-18
2e-18
2e-18
2e-18
2e-18
2e-18
2e-18
2e-18
2e-18
2e-18
2e-18
2e-18
2e-18
2e-18
2e-18
2e-18
2e-18
2e-18
2e-18
2e-18
2e-18
2e-18
2e-18
2e-18
2e-18
2e-18
2e-18
2e-18
2e-18
2e-18
2e-18
2e-18
2e-18
2e-18
2e-18
2e-18
2e-18
2e-18
2e-18
3e-18
3e-18
3e-18
3e-18
3e-18
3e-18
3e-18
3e-18
3e-18
3e-18
3e-18
3e-18
3e-18
3e-18
3e-18
3e-18
3e-18
3e-18
3e-18
3e-18
3e-18
3e-18
3e-18
3e-18
3e-18
3e-18
3e-18
3e-18
3e-18
3e-18
3e-18
3e-18
3e-18
3e-18
3e-18
3e-18
3e-18
3e-18
3e-18
3e-18
3e-18
3e-18
3e-18
3e-18
3e-18
3e-18
3e-18
3e-18
3e-18
3e-18
3e-18
3e-18
3e-18
3e-18
3e-18
3e-18
3e-18
3e-18
3e-18
3e-18
3e-18
3e-18
3e-18
3e-18
3e-18
3e-18
3e-18
3e-18
4e-18
4e-18
4e-18
4e-18
4e-18
4e-18
4e-18
4e-18
4e-18
4e-18
4e-18
4e-18
4e-18
4e-18
4e-18
4e-18
4e-18
4e-18
4e-18
4e-18
4e-18
4e-18
4e-18
4e-18
4e-18
4e-18
4e-18
4e-18
4e-18
4e-18
4e-18
4e-18
4e-18
4e-18
4e-18
4e-18
4e-18
4e-18
4e-18
4e-18
4e-18
4e-18
4e-18
4e-18
4e-18
4e-18
4e-18
4e-18
4e-18
5e-18
5e-18
5e-18
5e-18
5e-18
5e-18
5e-18
5e-18
5e-18
5e-18
5e-18
5e-18
5e-18
5e-18
5e-18
5e-18
5e-18
5e-18
5e-18
5e-18
5e-18
5e-18
5e-18
5e-18
5e-18
5e-18
5e-18
5e-18
5e-18
5e-18
5e-18
5e-18
5e-18
5e-18
5e-18
5e-18
5e-18
5e-18
5e-18
5e-18
5e-18
6e-18
6e-18
6e-18
6e-18
6e-18
6e-18
6e-18
6e-18
6e-18
6e-18
6e-18
6e-18
6e-18
6e-18
6e-18
6e-18
6e-18
6e-18
6e-18
6e-18
6e-18
6e-18
6e-18
6e-18
6e-18
6e-18
6e-18
6e-18
6e-18
6e-18
6e-18
7e-18
7e-18
7e-18
7e-18
7e-18
7e-18
7e-18
7e-18
7e-18
7e-18
7e-18
7e-18
7e-18
7e-18
7e-18
7e-18
7e-18
7e-18
7e-18
7e-18
7e-18
7e-18
7e-18
7e-18
7e-18
7e-18
8e-18
8e-18
8e-18
8e-18
8e-18
8e-18
8e-18
8e-18
8e-18
8e-18
8e-18
8e-18
8e-18
8e-18
8e-18
8e-18
8e-18
8e-18
8e-18
8e-18
8e-18
8e-18
8e-18
8e-18
8e-18
8e-18
8e-18
8e-18
8e-18
8e-18
9e-18
9e-18
9e-18
9e-18
9e-18
9e-18
9e-18
9e-18
9e-18
9e-18
9e-18
9e-18
9e-18
9e-18
9e-18
9e-18
9e-18
9e-18
9e-18
1e-17
1e-17
1e-17
1e-17
1e-17
1e-17
1e-17
1e-17
1e-17
1e-17
1e-17
1e-17
1e-17
1e-17
1e-17
1e-17
1e-17
1e-17
1e-17
1e-17
1e-17
1e-17
1e-17
1e-17
1e-17
1e-17
1e-17
1e-17
1e-17
1e-17
1e-17
1e-17
1e-17
1e-17
1e-17
1e-17
1e-17
1e-17
1e-17
1e-17
1e-17
1e-17
1e-17
1e-17
1e-17
1e-17
1e-17
1e-17
1e-17
1e-17
1e-17
1e-17
1e-17
1e-17
1e-17
1e-17
1e-17
1e-17
1e-17
1e-17
1e-17
1e-17
1e-17
1e-17
1e-17
1e-17
1e-17
1e-17
1e-17
1e-17
1e-17
1e-17
1e-17
1e-17
1e-17
1e-17
1e-17
1e-17
1e-17
1e-17
1e-17
1e-17
1e-17
1e-17
1e-17
1e-17
1e-17
1e-17
1e-17
1e-17
1e-17
1e-17
1e-17
2e-17
2e-17
2e-17
2e-17
2e-17
2e-17
2e-17
2e-17
2e-17
2e-17
2e-17
2e-17
2e-17
2e-17
2e-17
2e-17
2e-17
2e-17
2e-17
2e-17
2e-17
2e-17
2e-17
2e-17
2e-17
2e-17
2e-17
2e-17
2e-17
2e-17
2e-17
2e-17
2e-17
2e-17
2e-17
2e-17
2e-17
2e-17
2e-17
2e-17
2e-17
2e-17
2e-17
2e-17
2e-17
2e-17
2e-17
2e-17
2e-17
2e-17
2e-17
2e-17
2e-17
2e-17
2e-17
2e-17
2e-17
2e-17
2e-17
2e-17
2e-17
2e-17
2e-17
2e-17
2e-17
2e-17
2e-17
2e-17
2e-17
2e-17
2e-17
2e-17
2e-17
2e-17
2e-17
2e-17
2e-17
2e-17
2e-17
2e-17
2e-17
2e-17
2e-17
2e-17
2e-17
2e-17
2e-17
2e-17
2e-17
2e-17
2e-17
2e-17
2e-17
2e-17
2e-17
2e-17
3e-17
3e-17
3e-17
3e-17
3e-17
3e-17
3e-17
3e-17
3e-17
3e-17
3e-17
3e-17
3e-17
3e-17
3e-17
3e-17
3e-17
3e-17
3e-17
3e-17
3e-17
3e-17
3e-17
3e-17
3e-17
3e-17
3e-17
3e-17
3e-17
3e-17
3e-17
3e-17
3e-17
3e-17
3e-17
3e-17
3e-17
3e-17
3e-17
3e-17
3e-17
3e-17
3e-17
3e-17
3e-17
3e-17
3e-17
3e-17
3e-17
3e-17
3e-17
3e-17
3e-17
3e-17
3e-17
3e-17
3e-17
3e-17
3e-17
3e-17
3e-17
3e-17
3e-17
4e-17
4e-17
4e-17
4e-17
4e-17
4e-17
4e-17
4e-17
4e-17
4e-17
4e-17
4e-17
4e-17
4e-17
4e-17
4e-17
4e-17
4e-17
4e-17
4e-17
4e-17
4e-17
4e-17
4e-17
4e-17
4e-17
4e-17
4e-17
4e-17
4e-17
4e-17
4e-17
4e-17
4e-17
4e-17
4e-17
4e-17
4e-17
4e-17
4e-17
4e-17
4e-17
4e-17
4e-17
4e-17
4e-17
4e-17
4e-17
4e-17
4e-17
4e-17
5e-17
5e-17
5e-17
5e-17
5e-17
5e-17
5e-17
5e-17
5e-17
5e-17
5e-17
5e-17
5e-17
5e-17
5e-17
5e-17
5e-17
5e-17
5e-17
5e-17
5e-17
5e-17
5e-17
5e-17
5e-17
5e-17
5e-17
5e-17
5e-17
5e-17
6e-17
6e-17
6e-17
6e-17
6e-17
6e-17
6e-17
6e-17
6e-17
6e-17
6e-17
6e-17
6e-17
6e-17
6e-17
6e-17
6e-17
6e-17
6e-17
6e-17
6e-17
6e-17
6e-17
6e-17
6e-17
6e-17
6e-17
6e-17
6e-17
7e-17
7e-17
7e-17
7e-17
7e-17
7e-17
7e-17
7e-17
7e-17
7e-17
7e-17
7e-17
7e-17
7e-17
7e-17
7e-17
7e-17
7e-17
7e-17
7e-17
7e-17
7e-17
7e-17
7e-17
7e-17
7e-17
7e-17
7e-17
7e-17
7e-17
7e-17
7e-17
8e-17
8e-17
8e-17
8e-17
8e-17
8e-17
8e-17
8e-17
8e-17
8e-17
8e-17
8e-17
8e-17
8e-17
8e-17
8e-17
8e-17
8e-17
8e-17
8e-17
8e-17
8e-17
8e-17
8e-17
8e-17
8e-17
8e-17
8e-17
8e-17
8e-17
9e-17
9e-17
9e-17
9e-17
9e-17
9e-17
9e-17
9e-17
9e-17
9e-17
9e-17
9e-17
9e-17
9e-17
9e-17
9e-17
9e-17
9e-17
9e-17
9e-17
9e-17
9e-17
9e-17
9e-17
9e-17
9e-17
9e-17
9e-17
9e-17
9e-17
9e-17
9e-17
9e-17
9e-17
1e-16
1e-16
1e-16
1e-16
1e-16
1e-16
1e-16
1e-16
1e-16
1e-16
1e-16
1e-16
1e-16
1e-16
1e-16
1e-16
1e-16
1e-16
1e-16
1e-16
1e-16
1e-16
1e-16
1e-16
1e-16
1e-16
1e-16
1e-16
1e-16
1e-16
1e-16
1e-16
1e-16
1e-16
1e-16
1e-16
1e-16
1e-16
1e-16
1e-16
1e-16
1e-16
1e-16
1e-16
1e-16
1e-16
1e-16
1e-16
1e-16
1e-16
1e-16
1e-16
1e-16
1e-16
1e-16
1e-16
1e-16
1e-16
1e-16
1e-16
1e-16
1e-16
1e-16
1e-16
1e-16
1e-16
1e-16
1e-16
1e-16
1e-16
1e-16
1e-16
1e-16
1e-16
1e-16
1e-16
1e-16
1e-16
1e-16
1e-16
1e-16
1e-16
1e-16
1e-16
1e-16
1e-16
1e-16
1e-16
1e-16
1e-16
1e-16
1e-16
1e-16
1e-16
1e-16
1e-16
1e-16
1e-16
1e-16
1e-16
2e-16
2e-16
2e-16
2e-16
2e-16
2e-16
2e-16
2e-16
2e-16
2e-16
2e-16
2e-16
2e-16
2e-16
2e-16
2e-16
2e-16
2e-16
2e-16
2e-16
2e-16
2e-16
2e-16
2e-16
2e-16
2e-16
2e-16
2e-16
2e-16
2e-16
2e-16
2e-16
2e-16
2e-16
2e-16
2e-16
2e-16
2e-16
2e-16
2e-16
2e-16
2e-16
2e-16
2e-16
2e-16
2e-16
2e-16
2e-16
2e-16
2e-16
2e-16
2e-16
2e-16
2e-16
2e-16
2e-16
2e-16
2e-16
2e-16
2e-16
2e-16
2e-16
2e-16
2e-16
2e-16
2e-16
2e-16
2e-16
2e-16
2e-16
2e-16
2e-16
2e-16
2e-16
2e-16
2e-16
2e-16
2e-16
2e-16
2e-16
2e-16
2e-16
2e-16
2e-16
2e-16
2e-16
2e-16
2e-16
2e-16
2e-16
2e-16
2e-16
2e-16
2e-16
2e-16
2e-16
2e-16
2e-16
3e-16
3e-16
3e-16
3e-16
3e-16
3e-16
3e-16
3e-16
3e-16
3e-16
3e-16
3e-16
3e-16
3e-16
3e-16
3e-16
3e-16
3e-16
3e-16
3e-16
3e-16
3e-16
3e-16
3e-16
3e-16
3e-16
3e-16
3e-16
3e-16
3e-16
3e-16
3e-16
3e-16
3e-16
3e-16
3e-16
3e-16
3e-16
3e-16
3e-16
3e-16
3e-16
3e-16
3e-16
3e-16
3e-16
3e-16
3e-16
3e-16
3e-16
3e-16
3e-16
3e-16
3e-16
3e-16
3e-16
3e-16
3e-16
3e-16
3e-16
3e-16
3e-16
3e-16
3e-16
3e-16
3e-16
3e-16
3e-16
3e-16
3e-16
3e-16
3e-16
4e-16
4e-16
4e-16
4e-16
4e-16
4e-16
4e-16
4e-16
4e-16
4e-16
4e-16
4e-16
4e-16
4e-16
4e-16
4e-16
4e-16
4e-16
4e-16
4e-16
4e-16
4e-16
4e-16
4e-16
4e-16
4e-16
4e-16
4e-16
4e-16
4e-16
4e-16
4e-16
4e-16
4e-16
4e-16
4e-16
4e-16
4e-16
4e-16
4e-16
4e-16
4e-16
4e-16
4e-16
4e-16
4e-16
5e-16
5e-16
5e-16
5e-16
5e-16
5e-16
5e-16
5e-16
5e-16
5e-16
5e-16
5e-16
5e-16
5e-16
5e-16
5e-16
5e-16
5e-16
5e-16
5e-16
5e-16
5e-16
5e-16
5e-16
5e-16
5e-16
5e-16
5e-16
5e-16
5e-16
5e-16
5e-16
5e-16
5e-16
5e-16
5e-16
5e-16
5e-16
5e-16
5e-16
5e-16
6e-16
6e-16
6e-16
6e-16
6e-16
6e-16
6e-16
6e-16
6e-16
6e-16
6e-16
6e-16
6e-16
6e-16
6e-16
6e-16
6e-16
6e-16
6e-16
6e-16
6e-16
6e-16
6e-16
6e-16
6e-16
6e-16
6e-16
6e-16
6e-16
6e-16
6e-16
6e-16
7e-16
7e-16
7e-16
7e-16
7e-16
7e-16
7e-16
7e-16
7e-16
7e-16
7e-16
7e-16
7e-16
7e-16
7e-16
7e-16
7e-16
7e-16
7e-16
7e-16
7e-16
7e-16
7e-16
8e-16
8e-16
8e-16
8e-16
8e-16
8e-16
8e-16
8e-16
8e-16
8e-16
8e-16
8e-16
8e-16
8e-16
8e-16
8e-16
8e-16
8e-16
8e-16
8e-16
9e-16
9e-16
9e-16
9e-16
9e-16
9e-16
9e-16
9e-16
9e-16
9e-16
9e-16
9e-16
9e-16
9e-16
9e-16
9e-16
9e-16
9e-16
9e-16
1e-15
1e-15
1e-15
1e-15
1e-15
1e-15
1e-15
1e-15
1e-15
1e-15
1e-15
1e-15
1e-15
1e-15
1e-15
1e-15
1e-15
1e-15
1e-15
1e-15
1e-15
1e-15
1e-15
1e-15
1e-15
1e-15
1e-15
1e-15
1e-15
1e-15
1e-15
1e-15
1e-15
1e-15
1e-15
1e-15
1e-15
1e-15
1e-15
1e-15
1e-15
1e-15
1e-15
1e-15
1e-15
1e-15
1e-15
1e-15
1e-15
1e-15
1e-15
1e-15
1e-15
1e-15
1e-15
1e-15
1e-15
1e-15
1e-15
1e-15
1e-15
1e-15
1e-15
1e-15
1e-15
1e-15
1e-15
1e-15
1e-15
1e-15
1e-15
1e-15
1e-15
1e-15
1e-15
1e-15
1e-15
1e-15
1e-15
1e-15
1e-15
1e-15
1e-15
1e-15
1e-15
1e-15
1e-15
1e-15
1e-15
1e-15
1e-15
1e-15
2e-15
2e-15
2e-15
2e-15
2e-15
2e-15
2e-15
2e-15
2e-15
2e-15
2e-15
2e-15
2e-15
2e-15
2e-15
2e-15
2e-15
2e-15
2e-15
2e-15
2e-15
2e-15
2e-15
2e-15
2e-15
2e-15
2e-15
2e-15
2e-15
2e-15
2e-15
2e-15
2e-15
2e-15
2e-15
2e-15
2e-15
2e-15
2e-15
2e-15
2e-15
2e-15
2e-15
2e-15
2e-15
2e-15
2e-15
2e-15
2e-15
2e-15
2e-15
2e-15
2e-15
2e-15
2e-15
2e-15
2e-15
2e-15
2e-15
2e-15
2e-15
2e-15
2e-15
2e-15
2e-15
2e-15
2e-15
2e-15
2e-15
2e-15
2e-15
2e-15
2e-15
2e-15
2e-15
2e-15
2e-15
2e-15
2e-15
2e-15
2e-15
2e-15
2e-15
2e-15
2e-15
2e-15
2e-15
2e-15
2e-15
2e-15
2e-15
2e-15
2e-15
[truncated: 5,481 more rows]
